# Supplementary material for: Tetra­kis(μ-2-phen­oxy­propionato)-κ3 O,O′:O′;κ3 O:O,O′,κ4 O:O′-bis­[(1,10-phenanthroline-κ2 N,N′)(2-phen­oxy­propionato-κ2 O,O′)praseodymium(III)]
Source: Acta Crystallogr Sect E Struct Rep Online. 2011 Aug 31;67(Pt 9):m1321. doi: 10.1107/S1600536811034702 (PMC3200949; doi:10.1107/S1600536811034702)
Supplement: Supplementary file 2 [file e-67-m1321-Isup2.hkl]

# 
# h,k,l, Fc-squared, Fo-squared, sigma(Fo-squared) and status flag 
# 
data_I
_shelx_title ' j in P2(1)/n                New: P21/c' 
_shelx_refln_list_code          4 
_shelx_F_calc_maximum      351.95 
_exptl_crystal_F_000      1655.73 
_reflns_d_resolution_high  0.8409 
 
loop_ 
 _symmetry_equiv_pos_as_xyz 
 'x, y, z' 
 '-x, y+1/2, -z+1/2' 
 '-x, -y, -z' 
 'x, -y-1/2, z-1/2' 
 
_cell_length_a    11.5142 
_cell_length_b    25.8845 
_cell_length_c    13.9275 
_cell_angle_alpha  90.000 
_cell_angle_beta  120.204 
_cell_angle_gamma  90.000 
 
_shelx_F_squared_multiplier     1.000 
 
loop_ 
 _refln_index_h 
 _refln_index_k 
 _refln_index_l 
 _refln_F_squared_calc 
 _refln_F_squared_meas 
 _refln_F_squared_sigma 
 _refln_observed_status 
   1   0   0    96083.14    94089.45   1445.75 o 
   2   0   0     1376.60     1464.85     59.92 o 
   3   0   0     5683.87     5561.74     91.09 o 
   4   0   0      135.39      198.76     12.95 o 
   5   0   0      237.58      238.50     12.70 o 
   6   0   0     4848.50     4910.39     87.10 o 
   7   0   0      672.74      698.26     43.99 o 
   8   0   0     3086.65     2921.14     86.42 o 
   9   0   0     3408.05     3440.55    101.29 o 
  10   0   0     6480.08     6374.20    164.89 o 
  11   0   0     5967.16     6310.92    184.04 o 
   1   1   0       69.85       29.15      4.47 o 
   2   1   0      577.56      658.67     10.93 o 
   3   1   0      781.03      832.18     14.88 o 
   4   1   0      555.79      545.39     12.85 o 
   5   1   0      525.69      522.70     14.31 o 
   6   1   0      288.41      300.53     13.10 o 
   7   1   0      617.48      611.02     25.76 o 
   8   1   0        3.75       12.95     15.25 o 
   9   1   0       17.68       35.68     18.88 o 
  10   1   0      153.71      160.98     31.27 o 
  11   1   0       15.28       58.98     27.30 o 
   1   2   0    53583.28    55794.89    659.53 o 
   2   2   0    40000.11    40466.14    482.04 o 
   3   2   0     4773.28     4718.48     43.64 o 
   4   2   0     5823.76     5600.21     48.40 o 
   5   2   0        3.34        1.31      6.00 o 
   6   2   0     3437.09     3554.88     41.52 o 
   7   2   0      401.29      378.59     21.24 o 
   8   2   0     3195.62     3126.42     57.13 o 
   9   2   0     4800.29     4878.51     86.46 o 
  10   2   0     5662.84     5753.23    108.48 o 
  11   2   0     5157.18     5174.39    117.42 o 
   1   3   0     6577.44     6681.99     66.41 o 
   2   3   0      502.63      544.08     16.33 o 
   3   3   0     2082.83     2184.05     30.21 o 
   4   3   0     1393.84     1538.39     20.00 o 
   5   3   0       68.79       47.82      6.68 o 
   6   3   0     2498.89     2626.04     34.72 o 
   7   3   0      835.76      860.09     26.92 o 
   8   3   0       32.57       31.88     13.72 o 
   9   3   0       49.33       50.86     19.98 o 
  10   3   0      455.31      465.04     41.16 o 
  11   3   0      178.90      197.44     30.50 o 
   0   4   0     4665.13     5491.64    201.88 o 
   1   4   0    17932.89    18465.79    170.62 o 
   2   4   0    32499.76    32667.55    275.11 o 
   3   4   0     2009.19     1879.56     23.22 o 
   4   4   0     4484.18     4425.35     37.88 o 
   5   4   0      527.18      529.98     15.22 o 
   6   4   0     1612.62     1724.01     27.78 o 
   7   4   0     1685.46     1673.65     35.48 o 
   8   4   0     1986.70     1985.00     42.69 o 
   9   4   0     6078.38     5969.43    108.39 o 
  10   4   0     5629.96     5679.35    102.41 o 
  11   4   0     3523.72     3545.00     82.71 o 
   1   5   0     3384.91     3434.94     49.79 o 
   2   5   0     1059.76     1055.47     18.05 o 
   3   5   0     2770.38     2767.51     30.51 o 
   4   5   0       32.53       16.41      4.96 o 
   5   5   0       22.55       20.22      5.58 o 
   6   5   0     1074.43     1106.34     25.02 o 
   7   5   0      331.40      373.45     18.29 o 
   8   5   0      221.22      247.22     19.53 o 
   9   5   0      173.65      110.31     23.84 o 
  10   5   0      365.12      401.79     34.53 o 
  11   5   0       24.85       71.15     27.76 o 
   0   6   0     7352.72     7373.97    103.05 o 
   1   6   0    23766.22    23794.35    261.21 o 
   2   6   0    20489.74    19932.67    205.17 o 
   3   6   0    10507.02    10006.15     79.33 o 
   4   6   0     4784.24     4796.93     41.65 o 
   5   6   0      158.21      150.87      8.22 o 
   6   6   0      747.97      749.23     19.58 o 
   7   6   0     2756.62     2683.76     41.59 o 
   8   6   0     3042.72     3097.14     57.12 o 
   9   6   0     3656.45     3580.60     73.43 o 
  10   6   0     3905.93     3765.09     80.78 o 
  11   6   0     3535.37     3535.92     82.72 o 
   1   7   0      527.49      563.59     15.76 o 
   2   7   0        6.32       10.27      5.67 o 
   3   7   0     1594.81     1634.08     23.82 o 
   4   7   0     2080.73     2029.90     25.29 o 
   5   7   0      353.78      362.07     11.79 o 
   6   7   0     1083.73     1087.20     20.38 o 
   7   7   0     1225.45     1183.15     41.84 o 
   8   7   0      506.26      481.17     27.29 o 
   9   7   0      988.62      983.02     50.19 o 
  10   7   0       57.53       55.95     24.27 o 
  11   7   0       21.10       64.45     25.64 o 
   0   8   0    17120.02    16333.62    209.62 o 
   1   8   0    13921.11    13564.04    118.30 o 
   2   8   0    17903.56    18342.98    121.70 o 
   3   8   0    36138.00    37227.37    236.38 o 
   4   8   0     4821.27     4666.50     43.64 o 
   5   8   0      484.47      475.90     12.93 o 
   6   8   0      301.69      317.00     12.93 o 
   7   8   0     3141.47     2988.58     47.15 o 
   8   8   0     3283.69     3112.77     57.58 o 
   9   8   0     5029.83     5025.27     91.19 o 
  10   8   0     2259.70     2410.53     66.55 o 
  11   8   0     3477.78     3547.33    124.61 o 
   1   9   0     3807.40     4036.28     40.00 o 
   2   9   0     4968.43     5281.05     48.06 o 
   3   9   0      898.80      948.88     16.90 o 
   4   9   0      271.34      254.87      9.60 o 
   5   9   0      517.47      517.89     14.54 o 
   6   9   0     3525.35     3476.24     39.68 o 
   7   9   0     2459.16     2366.52     63.25 o 
   8   9   0        4.55        0.00     13.28 o 
   9   9   0      216.11      180.50     26.19 o 
  10   9   0      752.76      744.41     43.37 o 
  11   9   0       46.04       53.21     26.63 o 
   0  10   0    15569.33    15723.81    184.77 o 
   1  10   0    22029.99    21923.26    163.34 o 
   2  10   0    41039.21    41749.67    270.17 o 
   3  10   0    17156.55    17852.71    123.90 o 
   4  10   0      307.46      290.47     12.57 o 
   5  10   0      980.99     1020.12     19.89 o 
   6  10   0        9.61        0.00      8.54 o 
   7  10   0      337.32      333.37     19.92 o 
   8  10   0     5525.59     5431.63    101.63 o 
   9  10   0    11060.49    10775.18    182.40 o 
  10  10   0     2297.92     2344.63     92.63 o 
  11  10   0     2981.94     2969.27    108.11 o 
   1  11   0      173.02      141.66     10.28 o 
   2  11   0      272.46      312.52     12.59 o 
   3  11   0     1673.32     1862.04     34.07 o 
   4  11   0      595.60      574.32     15.07 o 
   5  11   0      705.76      626.65     17.08 o 
   6  11   0     3397.60     3271.03     48.50 o 
   7  11   0       41.27       32.39     11.35 o 
   8  11   0      275.90      336.86     30.11 o 
   9  11   0      927.18      862.36     55.90 o 
  10  11   0      432.35      401.90     48.28 o 
  11  11   0       28.04       28.74     58.15 o 
   0  12   0    45527.27    47334.17    444.75 o 
   1  12   0    29054.26    28209.76    217.31 o 
   2  12   0    10847.25     9888.33    111.35 o 
   3  12   0     9680.33     9543.35     78.99 o 
   4  12   0      524.75      460.14     14.85 o 
   5  12   0      215.01      201.98     17.95 o 
   6  12   0      180.56      191.47     15.65 o 
   7  12   0     1575.22     1557.41     41.66 o 
   8  12   0     5649.72     5503.57     84.51 o 
   9  12   0     7627.79     7269.11    159.25 o 
  10  12   0     3803.93     3726.52    115.88 o 
   1  13   0      257.42      291.46     16.92 o 
   2  13   0     2077.32     2347.93     33.93 o 
   3  13   0        6.53       12.08      7.55 o 
   4  13   0     1018.23     1035.11     25.64 o 
   5  13   0      292.55      291.23     15.43 o 
   6  13   0      984.77     1034.27     30.74 o 
   7  13   0       10.19        0.00     12.13 o 
   8  13   0        2.62       16.70     16.65 o 
   9  13   0      164.37      202.47     33.51 o 
  10  13   0       29.95       60.24     34.57 o 
   0  14   0    29259.17    30027.02    362.74 o 
   1  14   0    32379.11    32042.63    247.63 o 
   2  14   0    14342.18    14035.28    148.67 o 
   3  14   0     8196.47     8321.94     76.20 o 
   4  14   0       55.57       35.29      9.78 o 
   5  14   0       30.63       38.57     10.35 o 
   6  14   0        5.20       17.95     12.61 o 
   7  14   0     1937.47     1729.99     45.13 o 
   8  14   0     2149.01     2176.02     52.41 o 
   9  14   0     3905.08     3849.53     99.60 o 
  10  14   0     3541.21     3600.19    113.76 o 
   1  15   0      414.10      440.01     17.65 o 
   2  15   0        2.34       10.71      8.95 o 
   3  15   0      449.26      507.67     19.93 o 
   4  15   0      576.55      611.20     22.71 o 
   5  15   0     2565.65     2521.74     41.47 o 
   6  15   0     1266.80     1254.06     39.92 o 
   7  15   0        8.88        0.00     14.55 o 
   8  15   0       53.19       84.03     20.64 o 
   9  15   0        5.02       34.95     26.36 o 
  10  15   0        0.58       14.65     30.92 o 
   0  16   0    13865.37    13623.96    152.42 o 
   1  16   0    16722.05    16153.53    126.59 o 
   2  16   0    10770.04    10677.92    106.53 o 
   3  16   0     5055.85     5090.70     56.58 o 
   4  16   0     2771.60     2782.59     46.68 o 
   5  16   0        9.45        2.30     10.64 o 
   6  16   0     1558.61     1487.54     41.77 o 
   7  16   0      521.81      490.77     29.01 o 
   8  16   0     1660.61     1735.87     51.05 o 
   9  16   0     2311.89     2558.05     75.40 o 
  10  16   0     1783.57     1952.51     91.98 o 
   1  17   0     1964.26     2125.66     36.04 o 
   2  17   0      382.83      364.13     18.90 o 
   3  17   0        9.64       21.30     10.78 o 
   4  17   0      100.76       92.00     13.52 o 
   5  17   0     2042.73     1997.82     40.93 o 
   6  17   0     1176.41     1252.66     40.68 o 
   7  17   0      361.81      350.97     27.62 o 
   8  17   0      715.87      602.94     35.29 o 
   9  17   0      184.14      174.97     23.81 o 
   0  18   0     7869.00     7740.32    117.90 o 
   1  18   0     6815.35     6539.93     66.41 o 
   2  18   0     6562.34     6626.23     79.12 o 
   3  18   0     4639.59     4585.89     63.27 o 
   4  18   0      989.99      979.99     30.35 o 
   5  18   0      231.22      244.81     17.56 o 
   6  18   0      301.11      297.96     35.04 o 
   7  18   0     1518.31     1338.86     69.02 o 
   8  18   0     2289.46     2276.89     59.98 o 
   9  18   0     1965.43     2019.97     60.28 o 
   1  19   0      288.60      282.23     16.81 o 
   2  19   0      548.32      595.54     24.03 o 
   3  19   0      549.86      542.15     26.46 o 
   4  19   0      703.69      679.80     28.99 o 
   5  19   0     2126.22     2056.23     46.17 o 
   6  19   0      593.72      643.30     47.64 o 
   7  19   0      750.19      782.52     42.55 o 
   8  19   0      487.51      541.64     35.62 o 
   9  19   0       41.59       74.54     23.30 o 
   0  20   0     4757.46     4520.74     86.56 o 
   1  20   0     3311.17     3189.05     46.08 o 
   2  20   0     2913.16     2924.93     69.16 o 
   3  20   0     4981.06     5045.61     74.41 o 
   4  20   0     2039.54     1902.68     50.69 o 
   5  20   0      319.67      334.74     25.28 o 
   6  20   0      188.92      174.71     26.80 o 
   7  20   0     1062.34     1066.81     45.30 o 
   8  20   0     1054.67     1089.38     65.02 o 
   1  21   0      150.95      187.49     16.18 o 
   2  21   0       37.09       15.03     13.40 o 
   3  21   0     2061.82     2151.30     47.86 o 
   4  21   0      496.72      551.49     31.38 o 
   5  21   0      693.55      693.15     33.56 o 
   6  21   0      780.36      738.09     45.12 o 
   7  21   0      863.09      931.13     50.64 o 
   8  21   0      139.93      159.61     40.42 o 
   0  22   0     5191.35     5166.53    110.03 o 
   1  22   0     4867.11     4885.52     70.47 o 
   2  22   0     3382.87     3299.91     74.55 o 
   3  22   0     3974.00     3846.73     70.25 o 
   4  22   0     3187.18     3040.22     62.81 o 
   5  22   0      237.32      171.03     22.30 o 
   6  22   0      380.81      385.45     43.57 o 
   7  22   0      343.61      288.96     34.06 o 
   8  22   0      751.11      710.90     47.74 o 
   1  23   0        8.19       48.51     14.75 o 
   2  23   0       10.44       31.14     15.11 o 
   3  23   0     1030.28      928.28     37.81 o 
   4  23   0      255.27      316.43     27.35 o 
   5  23   0      266.83      283.13     27.80 o 
   6  23   0      187.00      169.76     30.31 o 
   7  23   0      392.86      302.81     35.97 o 
   0  24   0     6802.64     6874.98    135.51 o 
   1  24   0     6198.55     6337.60    126.90 o 
   2  24   0     3647.48     3752.32     68.54 o 
   3  24   0     2931.32     3077.65     64.14 o 
   4  24   0     1452.06     1441.44     49.84 o 
   5  24   0      144.40       90.67     30.26 o 
   6  24   0       69.77       65.64     27.60 o 
   7  24   0      513.83      429.57     41.45 o 
   1  25   0        2.28      106.85     21.19 o 
   2  25   0       26.44       39.12     20.72 o 
   3  25   0     2610.28     2470.05     62.34 o 
   4  25   0      485.89      520.18     35.64 o 
   5  25   0      154.04      199.67     27.54 o 
   6  25   0      315.79      285.88     53.51 o 
   0  26   0     5231.71     4922.85    166.95 o 
   1  26   0     2585.02     2608.18     73.41 o 
   2  26   0     2741.35     2909.45    110.04 o 
   3  26   0     2449.87     2622.36     64.32 o 
   4  26   0      343.85      323.86     31.27 o 
   5  26   0       11.89       19.19     21.35 o 
   6  26   0       53.16       46.28     26.87 o 
   1  27   0        1.56       19.80     19.39 o 
   2  27   0      283.93      310.74     37.49 o 
   3  27   0      540.04      616.29     49.47 o 
   4  27   0      518.71      552.48     38.01 o 
   5  27   0      282.94      286.54     31.68 o 
   0  28   0     3745.95     4002.91    146.18 o 
   1  28   0     2340.10     2418.60     65.52 o 
   2  28   0     1645.29     1544.06     68.71 o 
   3  28   0      650.37      573.57     56.24 o 
   4  28   0      219.50      215.60     29.57 o 
   1  29   0       32.96       85.87     24.33 o 
   2  29   0      575.02      623.14     50.27 o 
   3  29   0      423.54      420.50     39.59 o 
   0  30   0     1706.47     1841.19     87.29 o 
   1  30   0     1902.90     1958.80     67.04 o 
   2  30   0     1305.04     1374.97     58.83 o 
 -12   1   1     1241.32     1356.99     70.38 o 
 -11   1   1     3832.30     3775.81     97.23 o 
 -10   1   1      867.38      831.99     43.82 o 
  -9   1   1      321.79      264.64     26.83 o 
  -8   1   1      658.86      630.15     32.18 o 
  -7   1   1     1490.61     1366.94     33.17 o 
  -6   1   1    18752.80    18768.04    139.54 o 
  -5   1   1    16817.00    16653.70    127.45 o 
  -4   1   1    12039.85    11888.19     79.42 o 
  -3   1   1     9799.27     9265.35     81.84 o 
  -2   1   1    12557.19    13169.71    123.39 o 
  -1   1   1    73888.80    72230.11   1006.79 o 
   0   1   1     4926.16     5512.77     70.94 o 
   1   1   1       59.88       29.58      8.55 o 
   2   1   1      416.07      457.41     18.23 o 
   3   1   1       17.58        0.12      5.63 o 
   4   1   1    17872.63    18295.14    135.94 o 
   5   1   1    21569.93    21789.78    148.59 o 
   6   1   1    10478.52    10206.63     87.97 o 
   7   1   1     9401.58     9432.08    118.46 o 
   8   1   1    10715.26    10412.02    133.08 o 
   9   1   1     5410.32     5239.87    126.03 o 
  10   1   1     3515.22     3379.79     77.28 o 
  11   1   1      587.89      656.14     44.24 o 
 -12   2   1        2.96        0.00     26.77 o 
 -11   2   1      122.10      110.38     30.10 o 
 -10   2   1       67.40       68.60     27.79 o 
  -9   2   1       31.81        9.84     17.58 o 
  -8   2   1       55.54       28.96     13.80 o 
  -7   2   1       65.66       87.80     13.14 o 
  -6   2   1     5983.66     6259.34     59.49 o 
  -5   2   1      129.05      133.83      9.20 o 
  -4   2   1      333.58      306.63     10.65 o 
  -3   2   1     4612.00     4707.47     44.08 o 
  -2   2   1     1983.48     2054.28     24.17 o 
  -1   2   1     1328.61     1373.34     28.46 o 
   0   2   1     1128.61     1099.08     22.42 o 
   1   2   1     4441.86     4791.69     76.99 o 
   2   2   1     2410.51     2537.31     35.27 o 
   3   2   1      298.30      256.13     11.43 o 
   4   2   1      780.01      779.14     18.71 o 
   5   2   1     1472.43     1379.61     22.10 o 
   6   2   1       11.52       26.93      8.08 o 
   7   2   1       37.61       29.99     13.22 o 
   8   2   1       81.95      137.78     20.83 o 
   9   2   1      114.48       98.02     21.96 o 
  10   2   1       17.70       38.39     23.43 o 
  11   2   1        3.61        0.00     22.26 o 
 -12   3   1     1669.03     1566.05     67.60 o 
 -11   3   1      818.42      921.87     56.97 o 
 -10   3   1      763.10      672.44     43.52 o 
  -9   3   1       15.98        0.00     14.23 o 
  -8   3   1     1440.46     1434.70     45.32 o 
  -7   3   1     4299.82     4149.56     57.32 o 
  -6   3   1    11745.67    11863.54     96.97 o 
  -5   3   1    27624.63    27370.33    182.15 o 
  -4   3   1    20659.72    20520.39    161.81 o 
  -3   3   1     2046.54     2062.92     26.07 o 
  -2   3   1    74820.73    76155.10    631.86 o 
  -1   3   1    38545.53    39063.11    418.77 o 
   0   3   1    12235.58    12202.71    150.89 o 
   1   3   1    46312.62    46699.05    576.34 o 
   2   3   1      814.27      955.08     24.67 o 
   3   3   1       22.01       37.37      5.61 o 
   4   3   1    13610.34    14134.15    122.59 o 
   5   3   1    27760.98    28531.89    207.92 o 
   6   3   1    19869.90    19365.98    152.30 o 
   7   3   1    11851.70    11572.57    125.77 o 
   8   3   1     6898.37     6630.40     89.93 o 
   9   3   1     4442.94     4638.13     79.97 o 
  10   3   1     1978.44     1964.04     62.56 o 
  11   3   1      695.53      658.48     44.28 o 
 -12   4   1       19.43       30.71     26.27 o 
 -11   4   1        4.70        0.00     21.44 o 
 -10   4   1      409.52      399.45     33.48 o 
  -9   4   1       41.29       31.25     19.53 o 
  -8   4   1      362.43      371.10     29.47 o 
  -7   4   1      788.67      809.37     26.07 o 
  -6   4   1      137.78      145.55     10.73 o 
  -5   4   1     4067.98     4405.08     42.31 o 
  -4   4   1      333.54      300.05     10.90 o 
  -3   4   1     1670.72     1649.71     21.49 o 
  -2   4   1      474.75      428.26      9.53 o 
  -1   4   1     2326.54     2432.79     31.22 o 
   0   4   1       43.17       41.17      8.96 o 
   1   4   1       17.40        0.00      6.64 o 
   2   4   1    10417.56    10656.45    116.05 o 
   3   4   1      398.32      404.99     12.86 o 
   4   4   1       49.45       50.62      7.06 o 
   5   4   1     1134.10     1348.47     26.08 o 
   6   4   1     1019.51     1030.22     31.00 o 
   7   4   1       97.02      118.94     15.68 o 
   8   4   1      390.29      367.57     22.87 o 
   9   4   1      431.22      482.51     34.39 o 
  10   4   1      309.63      377.02     33.42 o 
  11   4   1        4.03       16.32     24.28 o 
 -12   5   1     2123.93     2195.98     77.40 o 
 -11   5   1     1194.43     1097.52     55.29 o 
 -10   5   1      572.41      635.68     57.45 o 
  -9   5   1       28.90        3.68     16.33 o 
  -8   5   1     2079.37     2021.51     42.78 o 
  -7   5   1     7486.26     7309.10     79.41 o 
  -6   5   1    12499.41    12403.41     94.98 o 
  -5   5   1    24344.00    24577.78    160.96 o 
  -4   5   1    35903.21    35900.98    238.95 o 
  -3   5   1    26843.02    26527.71    183.97 o 
  -2   5   1    34577.09    34551.44    337.06 o 
  -1   5   1    95690.01    97114.05    852.27 o 
   0   5   1    14586.79    15101.81    153.05 o 
   1   5   1      723.73      728.43     25.80 o 
   2   5   1      105.99       97.85      9.32 o 
   3   5   1     4520.55     4837.46     50.15 o 
   4   5   1     9614.34     9568.11     78.81 o 
   5   5   1    14166.13    13945.51    109.90 o 
   6   5   1    16012.54    15843.08    124.41 o 
   7   5   1    11971.85    11756.00    134.26 o 
   8   5   1     6556.90     6478.29    109.89 o 
   9   5   1     3809.28     3794.00     88.03 o 
  10   5   1     2825.88     2786.06     70.28 o 
  11   5   1     1019.81     1038.92     78.33 o 
 -12   6   1      124.33      113.87     31.88 o 
 -11   6   1      109.20      153.48     28.79 o 
 -10   6   1      145.25      116.96     24.92 o 
  -9   6   1       18.30       10.69     17.29 o 
  -8   6   1      361.86      303.70     20.85 o 
  -7   6   1     1108.24     1162.70     31.93 o 
  -6   6   1      600.86      578.14     16.47 o 
  -5   6   1       58.41       78.55      7.90 o 
  -4   6   1      612.85      672.10     14.61 o 
  -3   6   1      836.25      884.19     15.03 o 
  -2   6   1     3158.82     3172.19     42.33 o 
  -1   6   1    19967.19    20433.46    204.45 o 
   0   6   1      701.31      773.47     16.67 o 
   1   6   1     4017.81     4028.80     59.42 o 
   2   6   1      469.00      444.59     18.50 o 
   3   6   1        3.98        0.00      5.59 o 
   4   6   1      287.78      331.88     11.96 o 
   5   6   1      297.30      283.41     13.61 o 
   6   6   1      387.01      430.21     15.80 o 
   7   6   1        5.21       32.31     10.69 o 
   8   6   1        9.53       32.31     14.31 o 
   9   6   1       36.63       14.10     18.94 o 
  10   6   1      113.27       78.58     24.72 o 
  11   6   1        3.27        6.97     22.57 o 
 -11   7   1     2370.84     2186.74     71.99 o 
 -10   7   1      743.11      750.31     44.10 o 
  -9   7   1        1.90        0.00     16.05 o 
  -8   7   1      663.54      592.13     26.82 o 
  -7   7   1     7080.36     6977.40     70.71 o 
  -6   7   1    13126.30    12716.92    103.89 o 
  -5   7   1    26544.24    26590.96    172.82 o 
  -4   7   1    34853.58    34922.82    224.10 o 
  -3   7   1    47560.09    47243.00    349.26 o 
  -2   7   1    16162.36    15855.99    126.86 o 
  -1   7   1      139.79      230.25     12.09 o 
   0   7   1     8895.87     8813.66     86.29 o 
   1   7   1     1539.02     1629.58     23.98 o 
   2   7   1      175.31      203.69     11.14 o 
   3   7   1      860.52      902.73     19.02 o 
   4   7   1     9477.66     9455.12     78.02 o 
   5   7   1    13752.33    13486.08    105.78 o 
   6   7   1    15624.79    15369.98    190.47 o 
   7   7   1    14593.78    14376.73    126.85 o 
   8   7   1     7115.02     7000.31     93.79 o 
   9   7   1     2430.76     2275.99     60.96 o 
  10   7   1     3622.59     3473.04     97.08 o 
  11   7   1     1344.00     1382.07     75.50 o 
 -11   8   1      106.14      112.59     27.84 o 
 -10   8   1        3.37        6.86     20.58 o 
  -9   8   1      118.16      136.56     23.77 o 
  -8   8   1      322.61      290.50     21.53 o 
  -7   8   1      834.08      853.88     34.40 o 
  -6   8   1      640.87      721.01     21.08 o 
  -5   8   1     1611.44     1788.20     29.45 o 
  -4   8   1     3114.72     3158.79     35.60 o 
  -3   8   1      416.85      437.73     13.15 o 
  -2   8   1     6340.83     6550.79     61.76 o 
  -1   8   1      165.72      202.72     11.26 o 
   0   8   1      968.86     1143.49     23.48 o 
   1   8   1        8.87        0.00      5.35 o 
   2   8   1       42.70       26.51      6.05 o 
   3   8   1       58.66       74.19      6.68 o 
   4   8   1      581.73      668.19     15.19 o 
   5   8   1       27.13       23.89      8.46 o 
   6   8   1       63.03       79.73     10.32 o 
   7   8   1       26.45       30.26     11.59 o 
   8   8   1       24.48       18.91     16.61 o 
   9   8   1      397.00      426.37     34.50 o 
  10   8   1       16.48       16.70     21.70 o 
 -11   9   1     1335.48     1292.38     63.41 o 
 -10   9   1     2055.33     1999.43     64.66 o 
  -9   9   1      308.49      317.74     29.97 o 
  -8   9   1      295.52      274.55     21.19 o 
  -7   9   1     4010.23     3876.15     61.24 o 
  -6   9   1     9708.34     9354.74     82.53 o 
  -5   9   1    18974.62    18577.76    125.60 o 
  -4   9   1    19220.32    19052.77    141.64 o 
  -3   9   1    34902.75    34961.52    228.67 o 
  -2   9   1    30175.44    30108.59    227.25 o 
  -1   9   1     7784.50     7694.37     71.82 o 
   0   9   1     3933.97     3715.93     47.47 o 
   1   9   1    12344.77    12656.08     96.48 o 
   2   9   1     1436.05     1741.86     31.19 o 
   3   9   1    21975.11    23187.85    154.86 o 
   4   9   1     5568.34     5530.04     46.67 o 
   5   9   1     9727.21     9774.51     84.50 o 
   6   9   1    14519.25    14151.03    136.41 o 
   7   9   1     6814.92     6765.74     85.33 o 
   8   9   1     8445.03     8316.42    100.00 o 
   9   9   1     2655.81     2680.41     66.49 o 
  10   9   1     2057.14     2097.72     66.31 o 
 -11  10   1       70.19       64.24     28.75 o 
 -10  10   1       18.01        0.00     21.91 o 
  -9  10   1       24.58       15.96     19.32 o 
  -8  10   1       21.33        8.02     11.42 o 
  -7  10   1     1417.46     1402.74     32.39 o 
  -6  10   1      159.88      117.55     13.60 o 
  -5  10   1     3543.26     3648.98     40.79 o 
  -4  10   1     4796.10     5048.56     46.13 o 
  -3  10   1        3.05        1.17      5.45 o 
  -2  10   1     3131.83     3598.42     40.53 o 
  -1  10   1     3342.92     3563.90     41.94 o 
   0  10   1      965.93     1052.99     22.59 o 
   1  10   1        5.74       33.58      7.20 o 
   2  10   1       19.12        0.00      5.31 o 
   3  10   1      634.52      688.61     15.30 o 
   4  10   1     1575.52     1715.28     23.06 o 
   5  10   1      237.96      301.49     12.35 o 
   6  10   1      514.21      560.84     20.75 o 
   7  10   1       24.88       46.89     13.52 o 
   8  10   1      133.10      203.76     22.67 o 
   9  10   1      385.90      290.32     34.25 o 
  10  10   1      225.41      182.34     37.60 o 
 -11  11   1      772.76      853.80     67.77 o 
 -10  11   1     1000.90      849.65     62.91 o 
  -9  11   1       12.13        0.00     19.95 o 
  -8  11   1      453.35      428.09     28.19 o 
  -7  11   1     2604.71     2592.41     46.48 o 
  -6  11   1     3664.67     3651.96     53.82 o 
  -5  11   1    14710.13    14920.83    144.32 o 
  -4  11   1    20062.81    19636.36    130.55 o 
  -3  11   1    17740.04    16753.65    113.19 o 
  -2  11   1    29242.58    28311.56    216.77 o 
  -1  11   1    11626.77    11535.85     99.29 o 
   0  11   1     3145.93     2915.90     39.05 o 
   1  11   1    13833.87    14390.00    116.33 o 
   2  11   1      692.04      729.70     19.32 o 
   3  11   1     5973.36     6101.62     53.94 o 
   4  11   1     4573.01     4179.84     47.66 o 
   5  11   1     7021.61     6759.56     67.65 o 
   6  11   1     3004.94     3041.16     46.69 o 
   7  11   1     8796.50     8825.94    105.61 o 
   8  11   1     6873.93     6731.46    122.78 o 
   9  11   1     1937.92     1924.05     77.27 o 
  10  11   1     2227.42     2213.94     89.64 o 
 -11  12   1      131.53      187.67     41.88 o 
 -10  12   1      237.96      157.94     46.50 o 
  -9  12   1      120.76      119.62     27.32 o 
  -8  12   1       86.21       80.50     17.85 o 
  -7  12   1     1960.32     1821.75     50.57 o 
  -6  12   1      153.41      182.81     16.12 o 
  -5  12   1      209.41      211.64     13.03 o 
  -4  12   1      164.46      231.40     12.14 o 
  -3  12   1        9.45        0.00      6.07 o 
  -2  12   1      155.20      145.69     11.22 o 
  -1  12   1     5294.99     5524.14     58.90 o 
   0  12   1     2771.91     2979.08     40.84 o 
   1  12   1      119.75      121.62     11.35 o 
   2  12   1      505.29      658.76     16.31 o 
   3  12   1       56.89       55.77      7.98 o 
   4  12   1     1311.73     1420.96     26.24 o 
   5  12   1       93.08      126.75     13.24 o 
   6  12   1      202.13      219.66     16.94 o 
   7  12   1      745.53      783.67     28.29 o 
   8  12   1      299.62      315.67     30.62 o 
   9  12   1       37.66        0.00     26.31 o 
  10  12   1      732.11      604.55     58.05 o 
 -11  13   1      442.92      571.59     58.27 o 
 -10  13   1      442.32      360.61     46.42 o 
  -9  13   1      354.80      351.15     36.40 o 
  -8  13   1       70.83       35.91     17.25 o 
  -7  13   1     2068.82     2025.52     44.98 o 
  -6  13   1     9642.79     9297.63    108.25 o 
  -5  13   1     3904.16     3742.17     53.51 o 
  -4  13   1    21549.29    21878.40    162.66 o 
  -3  13   1    10739.21    10407.90     81.13 o 
  -2  13   1    13331.54    13123.79    109.10 o 
  -1  13   1    18499.99    18444.30    135.02 o 
   0  13   1     1745.25     1485.51     28.75 o 
   1  13   1     2238.45     2455.72     35.97 o 
   2  13   1     1106.23     1311.10     29.10 o 
   3  13   1       20.43        3.53      6.70 o 
   4  13   1     5179.43     4994.81     68.74 o 
   5  13   1     2101.96     2143.48     39.12 o 
   6  13   1     3188.81     3049.97     48.83 o 
   7  13   1    17175.70    16688.64    164.26 o 
   8  13   1     5425.33     5378.48     97.86 o 
   9  13   1     3145.08     3103.01     93.00 o 
  10  13   1     1833.76     1647.58     86.57 o 
 -10  14   1      377.53      400.06     49.41 o 
  -9  14   1       97.23      101.43     20.42 o 
  -8  14   1     1290.94     1270.20     42.97 o 
  -7  14   1      570.10      537.97     29.96 o 
  -6  14   1       52.74       72.32     15.79 o 
  -5  14   1        8.96       13.43     10.29 o 
  -4  14   1      628.98      674.79     19.07 o 
  -3  14   1        6.54        0.87      6.93 o 
  -2  14   1      606.97      691.71     19.86 o 
  -1  14   1     2244.79     2557.40     32.05 o 
   0  14   1     4638.10     4728.15     53.53 o 
   1  14   1      395.21      380.73     16.48 o 
   2  14   1      234.46      238.96     12.76 o 
   3  14   1      483.07      495.10     17.91 o 
   4  14   1      821.23      779.46     22.31 o 
   5  14   1      542.79      576.69     23.45 o 
   6  14   1      287.11      306.34     23.52 o 
   7  14   1      202.65      291.02     22.17 o 
   8  14   1       37.34       58.21     23.09 o 
   9  14   1       98.51       88.74     30.32 o 
  10  14   1      190.36      218.18     41.47 o 
 -10  15   1      613.27      667.31     52.50 o 
  -9  15   1       10.30        0.00     17.66 o 
  -8  15   1      265.19      200.36     25.02 o 
  -7  15   1     1769.57     1736.73     48.17 o 
  -6  15   1     7538.24     7328.12    108.65 o 
  -5  15   1     5728.53     5679.58     68.07 o 
  -4  15   1    10365.75    10069.15     90.34 o 
  -3  15   1    13591.17    13506.42    106.70 o 
  -2  15   1    11193.26    11226.10     97.18 o 
  -1  15   1     4983.16     4862.79     50.78 o 
   0  15   1     3445.21     3137.68     42.33 o 
   1  15   1     3093.05     3176.09     44.48 o 
   2  15   1      826.07      870.39     23.77 o 
   3  15   1      747.98      705.41     21.14 o 
   4  15   1     2623.95     2500.66     39.04 o 
   5  15   1     5414.72     5407.99     69.54 o 
   6  15   1     4462.25     4462.21     63.33 o 
   7  15   1    13398.63    13042.84    140.64 o 
   8  15   1     7800.82     7486.62    121.81 o 
   9  15   1     3815.64     3786.18    101.88 o 
 -10  16   1      331.97      259.75     39.89 o 
  -9  16   1       60.49       58.18     20.71 o 
  -8  16   1        3.04        0.00     17.01 o 
  -7  16   1       72.80       83.60     19.27 o 
  -6  16   1     1808.32     1822.48     49.41 o 
  -5  16   1      146.17      154.53     19.70 o 
  -4  16   1      134.48      134.73     13.56 o 
  -3  16   1        2.51        3.99      8.70 o 
  -2  16   1       35.27       17.24      8.65 o 
  -1  16   1       26.51       19.92      7.97 o 
   0  16   1     9015.49     9200.78     84.65 o 
   1  16   1     5421.01     5286.94     62.39 o 
   2  16   1     2111.32     2206.43     34.07 o 
   3  16   1      371.24      392.10     17.68 o 
   4  16   1      185.69      178.82     15.27 o 
   5  16   1     1921.22     1911.74     41.34 o 
   6  16   1      282.11      289.97     23.90 o 
   7  16   1      184.38      229.58     22.63 o 
   8  16   1       26.49       98.09     24.59 o 
   9  16   1      187.29      199.02     35.88 o 
 -10  17   1      280.72      235.02     35.75 o 
  -9  17   1       19.98       27.15     19.92 o 
  -8  17   1      807.41      762.17     38.67 o 
  -7  17   1     1118.11     1164.29     56.12 o 
  -6  17   1     4417.11     4395.91     77.56 o 
  -5  17   1    11669.48    11550.24    137.44 o 
  -4  17   1    11164.97    11244.76    117.89 o 
  -3  17   1    13824.61    13441.34    118.71 o 
  -2  17   1     9784.07     9370.23     87.98 o 
  -1  17   1     6059.21     5977.12     62.73 o 
   0  17   1     2030.80     2097.35     34.03 o 
   1  17   1       40.77       59.33     11.04 o 
   2  17   1      443.34      460.03     27.00 o 
   3  17   1     1281.92     1254.49     32.65 o 
   4  17   1     1488.36     1452.58     39.91 o 
   5  17   1     6374.93     6196.04     81.48 o 
   6  17   1     7310.98     7189.16     98.37 o 
   7  17   1     7062.96     6983.00     98.80 o 
   8  17   1     5251.13     5282.77    114.86 o 
   9  17   1     2382.11     2318.14     84.76 o 
  -9  18   1      519.59      478.90     34.25 o 
  -8  18   1       15.12       12.02     19.87 o 
  -7  18   1       29.41       34.63     18.61 o 
  -6  18   1      344.69      368.03     23.51 o 
  -5  18   1      336.57      378.70     24.30 o 
  -4  18   1       43.91       53.09     15.22 o 
  -3  18   1      325.06      321.36     21.64 o 
  -2  18   1      752.47      802.91     23.28 o 
  -1  18   1      769.44      788.16     21.97 o 
   0  18   1     1246.86     1276.55     27.85 o 
   1  18   1     3010.92     2975.87     55.48 o 
   2  18   1      594.98      576.19     24.21 o 
   3  18   1      459.56      457.67     23.91 o 
   4  18   1      717.61      706.52     25.46 o 
   5  18   1       64.99       64.75     17.13 o 
   6  18   1       90.08      124.28     19.98 o 
   7  18   1        7.78       96.14     22.90 o 
   8  18   1        7.97        7.65     18.51 o 
   9  18   1      104.83      111.71     32.47 o 
  -9  19   1        9.85        2.41     20.60 o 
  -8  19   1      144.60      156.33     25.40 o 
  -7  19   1      885.49      906.30     41.39 o 
  -6  19   1     4031.85     4005.32    109.26 o 
  -5  19   1     7763.92     7814.36    104.73 o 
  -4  19   1    12640.03    12552.00    145.89 o 
  -3  19   1    14283.46    14184.69    145.24 o 
  -2  19   1     9305.77     9293.17    125.01 o 
  -1  19   1     5192.47     5087.43     67.55 o 
   0  19   1     1987.96     1903.66     34.15 o 
   1  19   1      413.34      402.66     18.84 o 
   2  19   1        4.38        0.00     11.11 o 
   3  19   1     1869.48     1740.98     41.49 o 
   4  19   1     2469.89     2462.29     56.35 o 
   5  19   1     2437.61     2429.76     57.40 o 
   6  19   1     4899.52     4909.02     81.02 o 
   7  19   1     4820.56     4876.27     82.77 o 
   8  19   1     2787.93     2866.41     63.82 o 
  -9  20   1      419.79      460.90     45.16 o 
  -8  20   1      156.51      149.30     26.06 o 
  -7  20   1      226.46      242.58     33.67 o 
  -6  20   1      204.82      195.76     23.00 o 
  -5  20   1      584.65      626.18     33.62 o 
  -4  20   1      545.56      573.05     29.94 o 
  -3  20   1      353.27      384.18     22.21 o 
  -2  20   1       49.68       68.99     12.38 o 
  -1  20   1      199.25      243.12     25.96 o 
   0  20   1        5.26        8.41     10.01 o 
   1  20   1      291.27      266.21     18.75 o 
   2  20   1     1402.43     1382.52     36.12 o 
   3  20   1      735.79      799.99     31.37 o 
   4  20   1      809.51      797.39     33.92 o 
   5  20   1       43.52       47.44     20.59 o 
   6  20   1      111.86      123.86     22.84 o 
   7  20   1        0.04       10.54     19.22 o 
   8  20   1       10.50       19.50     21.00 o 
  -9  21   1       46.25       70.99     26.03 o 
  -8  21   1      373.52      369.17     37.87 o 
  -7  21   1      611.50      663.48     44.70 o 
  -6  21   1     1665.98     1638.96     90.67 o 
  -5  21   1     7231.42     7192.47    109.66 o 
  -4  21   1     9223.40     9231.22    127.42 o 
  -3  21   1     2875.38     2965.21     52.12 o 
  -2  21   1     5578.09     5540.67     67.63 o 
  -1  21   1     6631.47     6356.53     85.21 o 
   0  21   1     1067.83     1112.08     30.05 o 
   1  21   1      885.34      874.79     29.07 o 
   2  21   1      244.49      238.47     28.28 o 
   3  21   1      296.37      297.08     24.47 o 
   4  21   1      898.19      898.81     58.02 o 
   5  21   1     3259.30     3099.98     72.68 o 
   6  21   1     3333.06     3155.75     75.36 o 
   7  21   1     2759.43     2607.39     65.75 o 
   8  21   1     1783.89     1740.76     57.16 o 
  -8  22   1      567.69      494.87     44.87 o 
  -7  22   1      286.95      247.40     33.46 o 
  -6  22   1       39.76       31.84     19.74 o 
  -5  22   1      960.99      971.30     41.47 o 
  -4  22   1      550.45      569.47     46.54 o 
  -3  22   1      156.96      146.39     20.13 o 
  -2  22   1       59.23       63.05     13.73 o 
  -1  22   1      175.80      205.99     18.79 o 
   0  22   1      415.79      446.67     24.41 o 
   1  22   1     3607.61     3518.68     67.46 o 
   2  22   1     1642.28     1684.45     41.22 o 
   3  22   1       18.96       18.32     16.12 o 
   4  22   1      288.63      279.00     28.26 o 
   5  22   1      126.17      145.63     25.70 o 
   6  22   1      254.95      175.27     28.32 o 
   7  22   1        0.35       46.15     24.34 o 
  -8  23   1      217.68      223.23     34.66 o 
  -7  23   1      355.43      310.99     41.98 o 
  -6  23   1     1082.27     1152.86     46.66 o 
  -5  23   1     4613.41     4447.84     90.04 o 
  -4  23   1     7008.10     6968.64    108.53 o 
  -3  23   1     1991.42     1933.33     52.17 o 
  -2  23   1     3453.12     3664.29     63.60 o 
  -1  23   1     2804.60     2751.72     70.02 o 
   0  23   1     1496.88     1564.19     53.30 o 
   1  23   1     1256.52     1356.27     38.02 o 
   2  23   1      359.72      363.87     26.66 o 
   3  23   1      581.90      629.79     33.23 o 
   4  23   1      637.40      668.53     34.47 o 
   5  23   1     2594.34     2592.80     69.52 o 
   6  23   1     2018.51     2073.01     65.57 o 
   7  23   1     1828.59     1981.17     85.20 o 
  -7  24   1      206.62      190.13     33.17 o 
  -6  24   1      144.39      178.85     25.85 o 
  -5  24   1      441.66      437.26     33.18 o 
  -4  24   1      872.31      774.74     39.40 o 
  -3  24   1      181.88      191.31     25.03 o 
  -2  24   1      572.62      595.81     30.30 o 
  -1  24   1      511.75      585.30     28.70 o 
   0  24   1     1970.36     1945.58     47.31 o 
   1  24   1     3513.32     3282.46     64.33 o 
   2  24   1     1182.55     1050.00     50.35 o 
   3  24   1       98.46      138.43     23.40 o 
   4  24   1       45.78       82.73     20.64 o 
   5  24   1       92.87       79.44     24.33 o 
   6  24   1        1.03        0.00     22.70 o 
  -7  25   1      214.20      220.80     35.38 o 
  -6  25   1     1079.18     1182.82     48.60 o 
  -5  25   1     1638.05     1604.52     53.90 o 
  -4  25   1     3821.94     3829.26    110.35 o 
  -3  25   1     4571.19     4681.71    154.90 o 
  -2  25   1     3630.72     3778.34     80.99 o 
  -1  25   1     2948.37     2979.04     56.86 o 
   0  25   1     1342.90     1370.26     56.94 o 
   1  25   1        2.18       46.24     17.86 o 
   2  25   1       55.75       42.23     19.00 o 
   3  25   1      204.53      224.89     24.56 o 
   4  25   1     1757.06     1800.69     52.89 o 
   5  25   1     1724.86     1674.54     60.91 o 
   6  25   1     1629.05     1611.34     62.25 o 
  -6  26   1       17.83        8.83     22.49 o 
  -5  26   1        4.89       30.42     22.26 o 
  -4  26   1      212.84      249.26     28.81 o 
  -3  26   1       39.66       20.16     24.20 o 
  -2  26   1     1172.35     1289.29     48.02 o 
  -1  26   1      628.68      683.85     35.33 o 
   0  26   1      473.19      537.12     32.25 o 
   1  26   1      360.32      365.08     28.68 o 
   2  26   1     1487.31     1584.66     49.52 o 
   3  26   1     1237.81     1343.72     47.61 o 
   4  26   1      103.27       85.99     22.02 o 
   5  26   1       45.39       53.15     24.82 o 
  -6  27   1      702.20      750.18     43.09 o 
  -5  27   1     1320.01     1445.62     54.12 o 
  -4  27   1     1517.21     1620.51     84.37 o 
  -3  27   1     4584.09     4591.91    120.50 o 
  -2  27   1     3555.29     3617.52    130.35 o 
  -1  27   1     2976.60     2993.36     93.70 o 
   0  27   1     1667.62     1688.51     51.18 o 
   1  27   1        3.57        0.00     17.13 o 
   2  27   1        0.06       21.74     19.29 o 
   3  27   1      361.40      345.85     33.78 o 
   4  27   1     1575.18     1488.22     51.38 o 
   5  27   1     1116.43     1140.00     58.97 o 
  -5  28   1       61.72       58.80     24.46 o 
  -4  28   1       11.77        1.37     24.61 o 
  -3  28   1        7.41       38.80     26.35 o 
  -2  28   1       47.81      120.44     25.71 o 
  -1  28   1      319.10      361.05     32.05 o 
   0  28   1      131.37      157.10     25.50 o 
   1  28   1      729.78      681.35     42.54 o 
   2  28   1      797.44      697.69     42.49 o 
   3  28   1      919.64     1009.39     67.45 o 
   4  28   1      478.29      383.89     34.20 o 
  -4  29   1     1379.39     1480.23     85.31 o 
  -3  29   1     1537.38     1457.50     69.19 o 
  -2  29   1     2422.22     2414.12     75.80 o 
  -1  29   1     1693.86     1809.46     59.10 o 
   0  29   1      604.14      591.43     38.97 o 
   1  29   1      119.33      128.27     27.59 o 
   2  29   1        9.30        0.00     24.88 o 
   3  29   1      260.23      200.39     29.75 o 
  -2  30   1       86.63      129.02     28.68 o 
  -1  30   1      363.43      415.94     41.77 o 
   0  30   1      292.17      389.11     34.65 o 
   1  30   1      182.67      161.33     30.17 o 
   2  30   1      674.68      749.22     54.92 o 
 -12   0   2      106.01      110.13     44.66 o 
 -11   0   2       13.74       21.83     34.22 o 
 -10   0   2     3173.66     3061.35    202.15 o 
  -9   0   2     3743.53     3478.82    112.62 o 
  -8   0   2    11147.34    10846.19    215.21 o 
  -7   0   2    22027.52    21451.54    235.53 o 
  -6   0   2    18597.88    18494.03    226.54 o 
  -5   0   2    18277.34    18242.56    163.30 o 
  -4   0   2      264.32      192.03     13.18 o 
  -3   0   2    27163.23    28440.58    345.51 o 
  -2   0   2      180.33      182.88     16.10 o 
  -1   0   2     6931.18     7078.04    153.20 o 
   0   0   2     9758.91    10734.38    262.96 o 
   1   0   2    76865.88    76397.73   1808.20 o 
   2   0   2    19750.32    20688.16    355.50 o 
   3   0   2    27138.71    26869.42    328.40 o 
   4   0   2     2103.01     1731.39     31.60 o 
   5   0   2    11828.79    11387.56    124.01 o 
   6   0   2    10256.18    10662.53    152.84 o 
   7   0   2     6841.51     6876.48    155.68 o 
   8   0   2     1688.92     1632.11     71.41 o 
   9   0   2        4.34        5.26     27.44 o 
  10   0   2       78.33       75.56     35.50 o 
 -12   1   2       86.64       77.82     30.02 o 
 -11   1   2        1.15        0.00     21.10 o 
 -10   1   2       25.61       10.93     22.20 o 
  -9   1   2       10.40        0.00     18.73 o 
  -8   1   2       43.09       61.34     15.37 o 
  -7   1   2      178.97      234.96     15.25 o 
  -6   1   2       42.47       26.65      6.67 o 
  -5   1   2     1686.48     1711.56     22.16 o 
  -4   1   2      432.90      449.05     12.48 o 
  -3   1   2    16311.24    16808.25    158.35 o 
  -2   1   2        0.17        0.00      7.09 o 
  -1   1   2      409.87      405.00     14.94 o 
   0   1   2     1118.57     1087.61     24.69 o 
   1   1   2     6907.85     7381.43     98.46 o 
   2   1   2       31.29       39.56     11.16 o 
   3   1   2     2227.78     2313.26     31.70 o 
   4   1   2       29.52       25.53      6.28 o 
   5   1   2       79.41       75.49      9.54 o 
   6   1   2     1092.02     1149.81     38.76 o 
   7   1   2       76.23       49.55     20.02 o 
   8   1   2       12.62        7.09     17.15 o 
   9   1   2       42.15       48.96     20.98 o 
  10   1   2       57.57       43.23     21.87 o 
 -12   2   2       31.35        0.00     26.14 o 
 -11   2   2      280.99      285.01     38.83 o 
 -10   2   2     2781.90     2811.90     76.92 o 
  -9   2   2     5627.37     5742.25     96.08 o 
  -8   2   2    14124.42    13948.34    155.45 o 
  -7   2   2    20850.59    20424.14    187.32 o 
  -6   2   2    15282.98    15125.86    126.27 o 
  -5   2   2    21005.10    20844.65    147.23 o 
  -4   2   2      237.34      199.53      8.74 o 
  -3   2   2    38250.16    39586.85    332.54 o 
  -2   2   2     7743.32     7500.76     77.70 o 
  -1   2   2    14539.83    14742.59    182.64 o 
   0   2   2     2936.46     2798.32     50.91 o 
   1   2   2    45304.31    46141.26    538.05 o 
   2   2   2     8599.64     8439.08    115.96 o 
   3   2   2    34011.92    34807.25    263.94 o 
   4   2   2    19249.62    19532.81    146.79 o 
   5   2   2    13141.03    13074.74    108.70 o 
   6   2   2     9735.36     9552.88     92.53 o 
   7   2   2     4308.20     4252.09     65.56 o 
   8   2   2     1863.98     1859.58     50.11 o 
   9   2   2       74.56       58.14     20.35 o 
  10   2   2      294.17      258.58     30.73 o 
 -12   3   2      329.46      209.43     39.94 o 
 -11   3   2       23.28       12.46     25.04 o 
 -10   3   2       23.81       77.36     23.57 o 
  -9   3   2      378.59      329.75     27.91 o 
  -8   3   2      332.90      368.90     30.00 o 
  -7   3   2       18.36       40.55     14.55 o 
  -6   3   2     2989.67     2909.37     35.41 o 
  -5   3   2      244.01      290.95     11.40 o 
  -4   3   2     2695.78     2803.56     38.80 o 
  -3   3   2    26276.30    27706.96    254.27 o 
  -2   3   2    22872.82    23701.00    217.91 o 
  -1   3   2      108.29       58.39      6.59 o 
   0   3   2     1907.87     1987.47     30.47 o 
   1   3   2    25820.36    26265.58    315.14 o 
   2   3   2     1414.70     1483.05     25.46 o 
   3   3   2     1778.71     2021.61     29.86 o 
   4   3   2       20.35       22.09      7.55 o 
   5   3   2        1.22        8.07      7.98 o 
   6   3   2     1838.54     1863.77     28.93 o 
   7   3   2        3.62        4.09     11.00 o 
   8   3   2       17.84        7.50     15.61 o 
   9   3   2       17.36       13.90     17.41 o 
  10   3   2      359.55      329.77     33.15 o 
 -12   4   2       16.62        6.07     25.89 o 
 -11   4   2      732.78      766.42     46.78 o 
 -10   4   2     3134.62     2918.33     78.21 o 
  -9   4   2     7655.59     7421.79    112.07 o 
  -8   4   2     9330.02     9421.82    108.01 o 
  -7   4   2    17612.01    17212.75    150.27 o 
  -6   4   2    12244.08    12045.23    100.66 o 
  -5   4   2    26809.93    27154.88    194.62 o 
  -4   4   2    13682.88    13790.59    116.16 o 
  -3   4   2     5522.63     5585.72     64.10 o 
  -2   4   2     9055.46     9476.72    104.26 o 
  -1   4   2    19269.88    19453.35    211.50 o 
   0   4   2    27386.64    27923.83    298.25 o 
   1   4   2     3718.85     3695.29     71.81 o 
   2   4   2    17623.36    17279.99    155.24 o 
   3   4   2    31311.85    31681.65    232.06 o 
   4   4   2    33298.59    33331.30    238.85 o 
   5   4   2    23067.95    22883.80    175.86 o 
   6   4   2     7245.64     7207.35     87.17 o 
   7   4   2     3420.05     3490.54     54.42 o 
   8   4   2     2826.22     2796.52     52.04 o 
   9   4   2      297.80      324.24     29.72 o 
  10   4   2      991.91      960.43     49.21 o 
 -12   5   2      190.05      122.40     31.92 o 
 -11   5   2        4.40        8.53     23.38 o 
 -10   5   2       50.21       34.88     21.38 o 
  -9   5   2      775.29      766.94     37.86 o 
  -8   5   2      105.61      116.67     16.66 o 
  -7   5   2      508.31      511.25     18.58 o 
  -6   5   2      688.04      803.12     19.39 o 
  -5   5   2        3.59        6.24      6.21 o 
  -4   5   2     1625.61     1716.45     23.47 o 
  -3   5   2      549.69      586.48     16.51 o 
  -2   5   2     6415.68     6524.05     76.37 o 
  -1   5   2     1437.78     1392.22     23.32 o 
   0   5   2    11381.16    11349.95    109.43 o 
   1   5   2     4881.43     4906.78     77.01 o 
   2   5   2    12325.78    12837.08    141.07 o 
   3   5   2      491.93      499.39     15.19 o 
   4   5   2     1852.42     2030.51     31.71 o 
   5   5   2      373.04      392.19     17.57 o 
   6   5   2       19.94       27.96     11.37 o 
   7   5   2        6.73        6.52     10.62 o 
   8   5   2       60.30       51.45     14.30 o 
   9   5   2       19.72        0.00     17.75 o 
  10   5   2       80.23       83.67     25.25 o 
 -12   6   2       40.90       34.74     27.04 o 
 -11   6   2     1194.52     1208.46     67.08 o 
 -10   6   2     3560.03     3394.17     83.52 o 
  -9   6   2     6369.88     6158.60    116.74 o 
  -8   6   2     6883.75     6893.72     88.12 o 
  -7   6   2    10947.90    10904.19     95.99 o 
  -6   6   2    15279.75    15549.99    114.28 o 
  -5   6   2    28808.52    30158.45    198.16 o 
  -4   6   2    42190.47    42990.43    281.11 o 
  -3   6   2     3895.63     3882.20     46.40 o 
  -2   6   2       98.53      111.84      7.94 o 
  -1   6   2     2345.59     2371.45     33.69 o 
   0   6   2     4996.94     4720.47     57.93 o 
   1   6   2    18725.02    19053.13    166.62 o 
   2   6   2    24159.69    24732.56    200.81 o 
   3   6   2    30892.44    31834.96    233.59 o 
   4   6   2    33224.10    33759.67    232.92 o 
   5   6   2    13677.33    13419.51    122.71 o 
   6   6   2    13735.65    13455.63    125.17 o 
   7   6   2     3690.21     3694.23     53.54 o 
   8   6   2        8.26        5.12     13.67 o 
   9   6   2      106.21       56.30     21.65 o 
  10   6   2      540.73      526.56     39.22 o 
 -12   7   2        8.12        0.00     25.02 o 
 -11   7   2       38.71       15.73     23.61 o 
 -10   7   2       57.47       30.07     23.23 o 
  -9   7   2       78.54       63.17     21.24 o 
  -8   7   2        1.60       16.34     10.79 o 
  -7   7   2     1019.57     1070.20     26.63 o 
  -6   7   2      977.28      965.86     22.52 o 
  -5   7   2       27.05       34.08      6.44 o 
  -4   7   2     1237.13     1399.21     21.39 o 
  -3   7   2     1171.58     1159.23     21.69 o 
  -2   7   2      450.28      471.82     18.97 o 
  -1   7   2    10077.37    10098.06    103.92 o 
   0   7   2     2952.42     3038.32     38.49 o 
   1   7   2     1799.82     1709.02     27.31 o 
   2   7   2       32.79       37.75      7.09 o 
   3   7   2       23.37       24.78      7.06 o 
   4   7   2     1787.07     1782.82     26.50 o 
   5   7   2       35.60       36.14     10.58 o 
   6   7   2      145.28      136.51     14.83 o 
   7   7   2       66.98       51.71     11.43 o 
   8   7   2      231.31      206.72     24.55 o 
   9   7   2      695.26      692.05     40.11 o 
  10   7   2       10.02       38.69     22.29 o 
 -12   8   2        0.41        0.00     25.38 o 
 -11   8   2     1462.34     1328.36     61.96 o 
 -10   8   2     3180.53     3138.11     80.21 o 
  -9   8   2     4649.60     4669.68     93.58 o 
  -8   8   2     9894.80     9803.85    100.88 o 
  -7   8   2    10074.37     9966.66     99.45 o 
  -6   8   2    21065.11    20939.46    160.07 o 
  -5   8   2    22971.20    22972.61    150.44 o 
  -4   8   2    19533.00    19441.12    150.55 o 
  -3   8   2    16711.91    17300.66    131.40 o 
  -2   8   2       28.15       12.03      5.80 o 
  -1   8   2    14078.12    14788.71    128.30 o 
   0   8   2     7542.79     7685.91     75.99 o 
   1   8   2     9021.20     9199.04     80.27 o 
   2   8   2    24196.19    24186.02    179.35 o 
   3   8   2    25890.95    26264.71    188.38 o 
   4   8   2    20069.39    20602.78    150.36 o 
   5   8   2    17086.30    16864.73    160.50 o 
   6   8   2     9203.07     9104.91     99.95 o 
   7   8   2       60.14       80.06     12.53 o 
   8   8   2       13.16        0.00     16.97 o 
   9   8   2      151.23      110.57     24.22 o 
  10   8   2      167.77      165.56     28.78 o 
 -12   9   2        6.19        0.00     26.43 o 
 -11   9   2      105.96      106.31     34.26 o 
 -10   9   2        0.80        0.00     21.47 o 
  -9   9   2      150.31      120.71     40.41 o 
  -8   9   2       20.08       33.45     13.46 o 
  -7   9   2       43.47       56.22     12.37 o 
  -6   9   2      189.22      227.97     14.99 o 
  -5   9   2       34.30       14.39      7.10 o 
  -4   9   2      218.60      310.28     11.31 o 
  -3   9   2    16898.61    18130.92    175.98 o 
  -2   9   2     5888.01     6238.52     67.48 o 
  -1   9   2      374.21      395.32     15.45 o 
   0   9   2     2564.04     2723.44     53.27 o 
   1   9   2      140.85      203.54      9.44 o 
   2   9   2     2008.94     2197.56     27.59 o 
   3   9   2        4.87        1.77      5.99 o 
   4   9   2       99.43      130.87     10.41 o 
   5   9   2      295.93      300.80     14.30 o 
   6   9   2      598.69      637.40     27.88 o 
   7   9   2      483.82      416.73     21.78 o 
   8   9   2      585.43      609.41     38.47 o 
   9   9   2      341.00      371.53     34.85 o 
  10   9   2       31.04       31.32     27.03 o 
 -11  10   2     1486.84     1450.05     64.71 o 
 -10  10   2     2613.36     2522.05     72.63 o 
  -9  10   2     2600.10     2693.63     53.23 o 
  -8  10   2    13129.08    12822.27    125.54 o 
  -7  10   2     8793.17     8348.76     89.68 o 
  -6  10   2    16948.26    17112.71    146.11 o 
  -5  10   2     5854.68     5565.08     56.96 o 
  -4  10   2     2223.33     1995.18     26.85 o 
  -3  10   2    14212.46    14971.15    118.78 o 
  -2  10   2       87.53       65.99      8.68 o 
  -1  10   2     8228.94     8283.13     72.13 o 
   0  10   2    10356.15    10430.52     87.32 o 
   1  10   2    12417.00    13091.79    105.02 o 
   2  10   2    29705.20    30598.58    204.91 o 
   3  10   2    13791.08    13011.08    103.39 o 
   4  10   2    11258.28    10892.06    107.10 o 
   5  10   2    11545.72    11625.06    106.40 o 
   6  10   2     5081.92     5162.44     60.38 o 
   7  10   2     1820.09     1845.73     41.59 o 
   8  10   2     1528.67     1416.41     57.99 o 
   9  10   2      172.15      158.69     29.17 o 
  10  10   2      237.88      206.81     57.20 o 
 -11  11   2        2.60        0.00     24.30 o 
 -10  11   2       80.50       58.10     25.37 o 
  -9  11   2       18.12        9.00     15.01 o 
  -8  11   2       26.86       50.93     15.51 o 
  -7  11   2     1606.01     1613.10     37.89 o 
  -6  11   2      514.83      516.17     19.17 o 
  -5  11   2       47.54      103.78     12.41 o 
  -4  11   2     2717.54     2823.62     37.49 o 
  -3  11   2    16360.65    17837.69    183.28 o 
  -2  11   2     3742.56     3637.77     55.83 o 
  -1  11   2     2233.94     2258.07     31.91 o 
   0  11   2     1253.86     1349.83     23.49 o 
   1  11   2       14.70        0.45      6.09 o 
   2  11   2     2125.78     2430.58     30.32 o 
   3  11   2      441.55      501.77     15.25 o 
   4  11   2      182.18      173.89     11.23 o 
   5  11   2     1098.87     1068.34     24.90 o 
   6  11   2      435.12      465.47     22.47 o 
   7  11   2      657.23      659.13     30.77 o 
   8  11   2      149.71      134.01     26.93 o 
   9  11   2      249.36      241.94     36.82 o 
  10  11   2       35.77        9.57     31.80 o 
 -11  12   2      835.39      817.94     66.63 o 
 -10  12   2     2421.17     2371.54     88.84 o 
  -9  12   2      963.26      883.39     37.04 o 
  -8  12   2     5386.22     5367.12     81.20 o 
  -7  12   2    12467.15    12030.67    125.27 o 
  -6  12   2    10839.04    10749.51    103.31 o 
  -5  12   2     2328.06     2254.43     35.36 o 
  -4  12   2     3919.74     3679.01     41.70 o 
  -3  12   2     3098.55     3227.14     43.72 o 
  -2  12   2      324.51      373.93     19.58 o 
  -1  12   2     1404.69     1450.25     27.57 o 
   0  12   2     1303.32     1076.81     21.88 o 
   1  12   2    11704.46    11603.12     94.53 o 
   2  12   2    11935.87    11946.59     97.49 o 
   3  12   2    10106.86     9855.86     80.90 o 
   4  12   2    15565.28    15332.60    129.52 o 
   5  12   2     6584.76     6409.38     72.65 o 
   6  12   2    12610.81    12321.96    125.68 o 
   7  12   2     5799.44     5789.27     86.61 o 
   8  12   2      840.36      809.75     47.87 o 
   9  12   2      108.87       56.20     27.95 o 
 -11  13   2        3.31        0.00     27.92 o 
 -10  13   2        3.75        0.00     16.50 o 
  -9  13   2      724.60      762.41     40.36 o 
  -8  13   2       31.33       30.96     17.09 o 
  -7  13   2        2.11       21.97     14.50 o 
  -6  13   2      144.69      191.48     15.81 o 
  -5  13   2       25.08       48.64     10.96 o 
  -4  13   2      414.39      448.46     15.30 o 
  -3  13   2      382.18      416.56     19.44 o 
  -2  13   2     2097.02     2151.68     32.17 o 
  -1  13   2     4296.13     4340.17     50.28 o 
   0  13   2      419.84      408.18     15.54 o 
   1  13   2     3059.83     3112.66     38.13 o 
   2  13   2     1349.77     1444.23     24.11 o 
   3  13   2     1803.73     1811.08     27.85 o 
   4  13   2     1049.34     1040.13     25.33 o 
   5  13   2     1053.43     1037.73     29.39 o 
   6  13   2      570.97      596.43     23.17 o 
   7  13   2       55.54       51.40     19.40 o 
   8  13   2      102.83       86.51     23.87 o 
   9  13   2      243.38      184.80     52.33 o 
 -11  14   2      194.60      181.47     51.10 o 
 -10  14   2     1117.51     1142.20     42.67 o 
  -9  14   2     1401.39     1380.70     50.63 o 
  -8  14   2     3247.15     3315.06     67.19 o 
  -7  14   2    14609.44    14641.54    156.63 o 
  -6  14   2     9812.71     9595.00    102.77 o 
  -5  14   2     4760.28     4649.93     61.64 o 
  -4  14   2    15987.10    16307.07    157.07 o 
  -3  14   2     3347.98     3549.75     43.30 o 
  -2  14   2      201.48      223.15     13.02 o 
  -1  14   2     2278.60     2360.98     37.94 o 
   0  14   2      789.48      706.62     25.23 o 
   1  14   2    10787.13    10658.62     94.51 o 
   2  14   2    19747.48    19611.86    143.87 o 
   3  14   2    10781.93    10770.85    109.48 o 
   4  14   2     4826.71     4807.88     61.65 o 
   5  14   2     2859.67     2924.18     47.56 o 
   6  14   2    10339.42    10115.26    130.05 o 
   7  14   2     3950.55     3880.20     80.64 o 
   8  14   2      714.17      622.97     45.25 o 
   9  14   2       63.35       56.73     31.68 o 
 -11  15   2      556.82      505.17     55.96 o 
 -10  15   2      120.39      110.72     27.50 o 
  -9  15   2      559.33      543.74     33.83 o 
  -8  15   2       21.67       28.70     18.44 o 
  -7  15   2       24.34       60.65     16.91 o 
  -6  15   2       23.53       30.41     12.79 o 
  -5  15   2     1124.17     1123.14     33.83 o 
  -4  15   2      978.02      999.98     29.88 o 
  -3  15   2      524.00      530.33     17.99 o 
  -2  15   2       70.65       49.26      9.40 o 
  -1  15   2     1722.11     1731.72     30.54 o 
   0  15   2     1370.26     1343.89     35.84 o 
   1  15   2      872.28      891.55     21.92 o 
   2  15   2     2153.92     2221.96     32.81 o 
   3  15   2      160.92      190.54     14.34 o 
   4  15   2       19.51        3.99     10.90 o 
   5  15   2       31.40       29.20     12.78 o 
   6  15   2       41.67       55.91     15.94 o 
   7  15   2       11.00       11.87     15.03 o 
   8  15   2       12.07       42.88     23.83 o 
   9  15   2       36.47        2.02     31.09 o 
 -10  16   2     1194.06     1213.81     47.22 o 
  -9  16   2     3691.13     3493.86     96.58 o 
  -8  16   2     5047.56     4997.26    137.14 o 
  -7  16   2     3689.86     3775.07     71.99 o 
  -6  16   2    12704.47    12608.83    177.64 o 
  -5  16   2    11025.52    11069.08    114.91 o 
  -4  16   2     5824.87     5662.98     63.55 o 
  -3  16   2     4927.24     4844.91     55.22 o 
  -2  16   2     1326.21     1175.52     26.22 o 
  -1  16   2     1383.43     1418.24     27.17 o 
   0  16   2     4619.02     4649.33     62.80 o 
   1  16   2     6935.64     6953.14     71.23 o 
   2  16   2     9942.89     9920.64     88.85 o 
   3  16   2     4934.46     4684.55     56.71 o 
   4  16   2     4168.41     4029.19     87.40 o 
   5  16   2     5384.66     5448.38     71.44 o 
   6  16   2     4301.79     4258.54     67.81 o 
   7  16   2     2109.34     2092.78     47.37 o 
   8  16   2     1111.94     1067.97     51.95 o 
   9  16   2       77.18       33.10     32.21 o 
 -10  17   2      990.39      974.01     51.52 o 
  -9  17   2      220.37      250.61     28.00 o 
  -8  17   2       42.83       49.57     20.21 o 
  -7  17   2      329.83      322.68     32.07 o 
  -6  17   2      152.38      156.05     22.89 o 
  -5  17   2      821.66      857.31     29.15 o 
  -4  17   2      331.92      340.88     18.99 o 
  -3  17   2      524.62      550.73     19.87 o 
  -2  17   2      198.20      214.13     14.27 o 
  -1  17   2       78.26       99.69     11.25 o 
   0  17   2     2317.88     2408.33     37.09 o 
   1  17   2     1264.02     1233.10     29.79 o 
   2  17   2      691.16      685.39     30.64 o 
   3  17   2       19.02       16.23     10.33 o 
   4  17   2       12.77       14.16     12.06 o 
   5  17   2      184.27      189.32     20.45 o 
   6  17   2      346.22      394.43     25.88 o 
   7  17   2      214.53      195.57     21.44 o 
   8  17   2      118.10      144.02     29.11 o 
 -10  18   2     1410.06     1418.21     53.12 o 
  -9  18   2     1830.67     1873.27     57.66 o 
  -8  18   2     3518.51     3662.36     75.17 o 
  -7  18   2     5444.09     5318.88     89.79 o 
  -6  18   2    10394.86    10427.21    128.41 o 
  -5  18   2    10026.83     9828.13    114.26 o 
  -4  18   2     4699.97     4659.94     87.72 o 
  -3  18   2      811.19      786.93     23.46 o 
  -2  18   2       50.80       22.91      9.11 o 
  -1  18   2      204.41      183.21     14.05 o 
   0  18   2     3434.78     3459.26     46.40 o 
   1  18   2     6203.02     6165.24     75.23 o 
   2  18   2     5827.34     5714.42     72.28 o 
   3  18   2     6217.50     6170.36     72.77 o 
   4  18   2     3916.53     3784.23     64.59 o 
   5  18   2     6169.54     6033.26     84.43 o 
   6  18   2     5825.32     5641.65     83.43 o 
   7  18   2     1768.48     1806.54     48.11 o 
   8  18   2      587.16      569.63     40.97 o 
 -10  19   2      470.39      378.17     34.96 o 
  -9  19   2        2.76       25.93     21.52 o 
  -8  19   2       19.49       21.84     21.19 o 
  -7  19   2      295.08      235.02     26.83 o 
  -6  19   2      346.40      344.05     27.46 o 
  -5  19   2      336.19      367.08     25.40 o 
  -4  19   2       33.05       49.24     15.66 o 
  -3  19   2      673.21      614.45     22.35 o 
  -2  19   2       27.50       17.53     10.51 o 
  -1  19   2      638.34      586.27     22.71 o 
   0  19   2     4163.10     4193.62     53.26 o 
   1  19   2     1243.95     1222.67     38.29 o 
   2  19   2      170.30      193.93     17.49 o 
   3  19   2      329.92      297.86     21.54 o 
   4  19   2       14.91       25.28     14.48 o 
   5  19   2      239.97      282.19     24.74 o 
   6  19   2     1177.25     1170.83     41.91 o 
   7  19   2      525.24      462.00     30.43 o 
   8  19   2      412.73      436.48     41.89 o 
  -9  20   2     1639.46     1582.80     56.10 o 
  -8  20   2     2837.56     2743.56     75.30 o 
  -7  20   2     4091.60     4016.95     76.96 o 
  -6  20   2     5111.16     4904.00     86.53 o 
  -5  20   2     6228.98     6018.22     96.12 o 
  -4  20   2     4868.37     4841.65     81.25 o 
  -3  20   2      714.61      732.27     24.34 o 
  -2  20   2       18.49       18.30     11.85 o 
  -1  20   2      492.16      488.25     21.15 o 
   0  20   2     2263.22     2255.18     38.94 o 
   1  20   2     6719.78     6470.69     89.88 o 
   2  20   2     5839.58     5729.07     75.47 o 
   3  20   2     6497.70     6627.20     94.14 o 
   4  20   2     7374.27     7224.75    100.05 o 
   5  20   2     5740.90     5529.92     91.78 o 
   6  20   2     3971.06     3839.72     72.28 o 
   7  20   2      550.42      548.90     33.77 o 
   8  20   2       44.90       43.27     20.22 o 
  -9  21   2       13.56       12.93     23.66 o 
  -8  21   2        9.57       41.76     25.29 o 
  -7  21   2      171.32      145.15     23.15 o 
  -6  21   2      234.74      239.60     26.09 o 
  -5  21   2      384.07      388.68     35.09 o 
  -4  21   2      974.68      958.22     43.81 o 
  -3  21   2       32.57       24.00     14.92 o 
  -2  21   2      302.76      366.52     22.24 o 
  -1  21   2     1485.87     1455.25     45.66 o 
   0  21   2     3407.17     3344.55     50.10 o 
   1  21   2      529.89      509.28     25.27 o 
   2  21   2      199.45      243.30     21.82 o 
   3  21   2      156.63      148.17     20.54 o 
   4  21   2       36.65       56.81     17.38 o 
   5  21   2      692.33      714.44     41.43 o 
   6  21   2     1126.40     1149.40     50.18 o 
   7  21   2      471.28      457.19     37.62 o 
  -8  22   2     2400.53     2480.39     76.23 o 
  -7  22   2     1431.54     1447.73     49.74 o 
  -6  22   2     2801.71     2839.97     80.41 o 
  -5  22   2     3762.62     3689.91     74.41 o 
  -4  22   2     1806.13     1711.54     52.93 o 
  -3  22   2     1072.17     1077.47     35.20 o 
  -2  22   2      526.41      524.72     33.90 o 
  -1  22   2      150.51      133.78     17.03 o 
   0  22   2      747.55      705.32     26.31 o 
   1  22   2     4691.17     4536.66     67.53 o 
   2  22   2     9174.95     9234.92    119.88 o 
   3  22   2     4848.79     4727.06     79.36 o 
   4  22   2     5961.67     5975.97     92.15 o 
   5  22   2     4723.54     4552.75     91.64 o 
   6  22   2     1576.21     1604.73     57.68 o 
   7  22   2      224.04      220.69     30.66 o 
  -8  23   2        5.98       39.87     25.62 o 
  -7  23   2       64.25       51.41     21.68 o 
  -6  23   2       65.69       36.87     20.16 o 
  -5  23   2     1346.35     1312.45     47.21 o 
  -4  23   2     2302.16     2285.54     67.30 o 
  -3  23   2      180.02      212.82     19.54 o 
  -2  23   2      885.79      954.67     33.47 o 
  -1  23   2      241.53      281.57     21.82 o 
   0  23   2     2711.11     2599.94     48.62 o 
   1  23   2      103.30       97.27     18.05 o 
   2  23   2       24.39       36.81     17.77 o 
   3  23   2      712.85      680.29     40.98 o 
   4  23   2      152.34      142.39     22.35 o 
   5  23   2      342.48      293.18     32.40 o 
   6  23   2      414.84      347.97     34.31 o 
  -8  24   2     1368.59     1382.69     63.28 o 
  -7  24   2     2457.20     2515.99     65.64 o 
  -6  24   2     3353.33     3511.81     76.37 o 
  -5  24   2     2208.79     2109.20     58.94 o 
  -4  24   2      324.54      307.09     31.33 o 
  -3  24   2      323.35      314.74     27.34 o 
  -2  24   2      419.04      377.68     24.78 o 
  -1  24   2        2.30       13.93     14.58 o 
   0  24   2      270.33      329.66     28.94 o 
   1  24   2     2601.99     2553.02     54.22 o 
   2  24   2     3684.88     3740.89     71.39 o 
   3  24   2     3486.89     3493.32     69.73 o 
   4  24   2     4125.07     4275.56     78.65 o 
   5  24   2     2943.77     2873.34     75.55 o 
   6  24   2     1400.99     1411.02     59.74 o 
  -7  25   2       15.10       20.06     22.62 o 
  -6  25   2        0.54       39.06     21.09 o 
  -5  25   2      292.60      262.01     29.84 o 
  -4  25   2      708.25      748.21     38.40 o 
  -3  25   2     1483.63     1484.50     52.69 o 
  -2  25   2      874.54      990.36     39.29 o 
  -1  25   2       73.99       39.20     17.80 o 
   0  25   2      435.62      400.74     34.58 o 
   1  25   2      278.37      357.24     26.69 o 
   2  25   2     1078.41     1109.37     42.73 o 
   3  25   2      139.65      122.27     22.64 o 
   4  25   2        2.32       15.91     19.23 o 
   5  25   2       83.66       47.74     24.64 o 
  -7  26   2     2426.01     2477.94     79.11 o 
  -6  26   2     2595.02     2486.37     81.59 o 
  -5  26   2      984.44      993.50     45.28 o 
  -4  26   2      625.43      719.26     45.23 o 
  -3  26   2      379.25      398.92     34.01 o 
  -2  26   2        7.24       35.00     18.74 o 
  -1  26   2        0.87        0.00     15.52 o 
   0  26   2      902.54      839.33     38.12 o 
   1  26   2      855.89      846.63     35.82 o 
   2  26   2      631.45      675.97     36.55 o 
   3  26   2     3914.63     3931.09     80.87 o 
   4  26   2     3024.21     2901.79     66.35 o 
   5  26   2     1737.41     1690.36     63.47 o 
  -6  27   2       32.89       33.46     24.68 o 
  -5  27   2      108.58      106.54     24.91 o 
  -4  27   2       72.42       33.50     26.41 o 
  -3  27   2      289.09      310.36     34.99 o 
  -2  27   2     1049.91     1141.95     48.38 o 
  -1  27   2      458.41      519.94     33.05 o 
   0  27   2      813.33      863.30     39.48 o 
   1  27   2     1001.67      992.83     51.08 o 
   2  27   2      296.13      286.07     28.41 o 
   3  27   2       99.46      123.18     24.39 o 
   4  27   2       18.05       11.68     21.13 o 
  -5  28   2     1071.88     1209.22     50.06 o 
  -4  28   2      641.54      699.21     51.77 o 
  -3  28   2      595.24      568.03     50.81 o 
  -2  28   2       81.90       79.52     22.51 o 
  -1  28   2        0.65        5.11     18.72 o 
   0  28   2      529.30      593.18     37.39 o 
   1  28   2     1082.61     1156.41     56.26 o 
   2  28   2     1708.41     1820.99     55.29 o 
   3  28   2     2464.87     2419.39     90.55 o 
  -4  29   2      232.71      248.80     45.85 o 
  -3  29   2      371.52      414.25     38.03 o 
  -2  29   2      614.96      671.85     44.18 o 
  -1  29   2     1261.47     1272.98     48.67 o 
   0  29   2      361.47      440.19     35.38 o 
   1  29   2      269.41      254.82     51.14 o 
   2  29   2      161.69      171.78     29.39 o 
  -3  30   2      617.70      619.34     44.24 o 
  -2  30   2       90.54       91.42     27.22 o 
  -1  30   2      101.46      130.25     27.15 o 
   0  30   2       13.69       11.48     21.56 o 
   1  30   2      529.48      556.60     66.44 o 
 -12   1   3     2572.30     2626.99    100.45 o 
 -11   1   3     5352.17     5122.64    225.29 o 
 -10   1   3    11488.79    11270.76    184.39 o 
  -9   1   3    18385.97    18115.50    248.28 o 
  -8   1   3     8100.64     8001.87    118.94 o 
  -7   1   3     2945.08     2915.39     36.46 o 
  -6   1   3     1764.04     1796.14     32.97 o 
  -5   1   3     1590.35     1618.09     24.91 o 
  -4   1   3     9943.59    10672.61     84.30 o 
  -3   1   3   123866.77   127638.02    975.37 o 
  -2   1   3     9933.94     9843.94     91.18 o 
  -1   1   3     1779.54     1775.48     33.36 o 
   0   1   3    47876.17    49226.17    563.32 o 
   1   1   3    65252.68    67038.78    692.15 o 
   2   1   3    42056.40    43349.36    321.15 o 
   3   1   3    24290.41    25103.19    208.49 o 
   4   1   3     8900.97     9183.41    129.94 o 
   5   1   3      725.48      771.33     20.55 o 
   6   1   3        2.92        0.00     11.85 o 
   7   1   3      553.18      599.49     33.20 o 
   8   1   3     3441.30     3225.56     91.73 o 
   9   1   3     4363.30     4371.35     81.10 o 
  10   1   3     1990.30     2008.77     58.62 o 
 -12   2   3       85.17      133.36     45.06 o 
 -11   2   3      125.43      142.99     33.78 o 
 -10   2   3      110.12      144.20     30.48 o 
  -9   2   3       92.19      119.44     22.52 o 
  -8   2   3        9.44       19.55     13.41 o 
  -7   2   3      302.92      297.52     15.35 o 
  -6   2   3      724.22      850.55     19.47 o 
  -5   2   3      487.56      478.97     15.79 o 
  -4   2   3     3171.42     2983.21     33.75 o 
  -3   2   3    35765.11    35667.23    283.59 o 
  -2   2   3    18841.29    18691.35    173.67 o 
  -1   2   3    11043.11    11285.99    127.88 o 
   0   2   3     7019.07     7068.96     96.85 o 
   1   2   3      316.18      313.35     12.30 o 
   2   2   3     2737.51     2972.32     35.47 o 
   3   2   3     4328.01     5041.27     60.30 o 
   4   2   3        0.19        0.00      6.23 o 
   5   2   3      935.23     1029.24     26.33 o 
   6   2   3      173.01      165.34     14.08 o 
   7   2   3       14.94        6.14     14.30 o 
   8   2   3      101.62      112.04     20.55 o 
   9   2   3       73.15       81.18     21.01 o 
  10   2   3        6.13        7.32     23.01 o 
 -12   3   3     3524.49     3413.40    112.18 o 
 -11   3   3     4715.81     4995.40    118.38 o 
 -10   3   3     7261.68     7197.00    138.63 o 
  -9   3   3     8831.57     8644.87    132.05 o 
  -8   3   3     5685.70     5648.49     72.77 o 
  -7   3   3     3367.43     3260.15     43.94 o 
  -6   3   3     1185.92     1147.79     22.30 o 
  -5   3   3      406.49      425.82     18.18 o 
  -4   3   3     2684.01     2554.61     38.62 o 
  -3   3   3     2634.25     2634.25     34.90 o 
  -2   3   3    14911.02    14372.25    149.60 o 
  -1   3   3    27573.19    27622.22    268.08 o 
   0   3   3    26175.28    26538.29    283.76 o 
   1   3   3    56942.78    57252.28    592.43 o 
   2   3   3    28286.36    28350.34    217.16 o 
   3   3   3    10262.54     9776.29     89.30 o 
   4   3   3     6290.58     6548.87     63.12 o 
   5   3   3      973.26     1010.48     27.14 o 
   6   3   3      906.52      990.35     25.33 o 
   7   3   3     2225.14     2269.38     44.29 o 
   8   3   3     2530.59     2545.06     58.06 o 
   9   3   3     5620.01     5537.10     92.86 o 
  10   3   3     2944.45     3120.13     77.87 o 
 -12   4   3        0.06       16.11     27.74 o 
 -11   4   3      265.18      318.24     41.02 o 
 -10   4   3        9.61       27.46     24.16 o 
  -9   4   3      392.97      378.52     31.29 o 
  -8   4   3       46.80       40.40     11.56 o 
  -7   4   3      931.91      953.80     26.31 o 
  -6   4   3     2386.25     2509.97     35.42 o 
  -5   4   3      122.01      154.94      8.56 o 
  -4   4   3      962.34      984.93     18.53 o 
  -3   4   3      229.78      263.56     12.15 o 
  -2   4   3     8481.74     8547.64     95.87 o 
  -1   4   3       21.93       42.86      7.04 o 
   0   4   3      958.64      968.62     20.64 o 
   1   4   3     1172.31     1165.33     29.19 o 
   2   4   3     1478.30     1432.31     22.70 o 
   3   4   3     3454.74     3756.66     44.87 o 
   4   4   3     1942.69     1941.79     30.81 o 
   5   4   3      905.72      851.11     27.72 o 
   6   4   3        3.72        5.71     10.80 o 
   7   4   3       30.23       16.12     11.76 o 
   8   4   3       14.34        3.74     16.78 o 
   9   4   3      790.32      728.44     48.33 o 
  10   4   3        7.42       84.36     24.58 o 
 -12   5   3     1826.86     1817.18     78.60 o 
 -11   5   3     4264.81     4349.38     98.82 o 
 -10   5   3     8587.24     8222.14    150.28 o 
  -9   5   3     5861.04     5827.55    102.88 o 
  -8   5   3     3641.90     3566.50     53.33 o 
  -7   5   3     2410.83     2291.47     40.29 o 
  -6   5   3      609.78      648.54     18.53 o 
  -5   5   3     2302.22     2460.04     29.00 o 
  -4   5   3      867.53      847.35     15.59 o 
  -3   5   3      616.92      574.43     17.42 o 
  -2   5   3     1798.49     1619.88     34.30 o 
  -1   5   3    77244.79    76767.03    729.37 o 
   0   5   3    39645.06    38851.92    375.06 o 
   1   5   3    39292.13    38981.52    348.33 o 
   2   5   3    22032.25    22608.92    187.17 o 
   3   5   3     5198.60     4925.01     50.65 o 
   4   5   3     4431.78     4490.47     49.43 o 
   5   5   3        3.46        0.00      8.45 o 
   6   5   3      941.74      895.56     28.93 o 
   7   5   3     1795.60     1824.14     40.25 o 
   8   5   3     3097.45     3093.60     64.17 o 
   9   5   3     4460.17     4307.55     86.81 o 
  10   5   3     3234.01     3333.96     80.52 o 
 -12   6   3      167.72      143.35     34.66 o 
 -11   6   3       28.70       70.30     26.60 o 
 -10   6   3      161.69      207.84     31.86 o 
  -9   6   3      392.82      380.01     21.04 o 
  -8   6   3       50.19       29.34     11.36 o 
  -7   6   3      454.70      440.53     19.71 o 
  -6   6   3      208.63      176.93      9.80 o 
  -5   6   3      585.23      639.40     20.12 o 
  -4   6   3      668.19      638.63     14.09 o 
  -3   6   3     2087.87     2219.51     28.81 o 
  -2   6   3     2197.41     2423.65     44.61 o 
  -1   6   3      641.97      617.19     16.82 o 
   0   6   3     9037.86     9164.56     95.03 o 
   1   6   3     5090.50     5176.22     57.37 o 
   2   6   3        8.89        4.17      6.67 o 
   3   6   3       80.63      124.12      9.48 o 
   4   6   3      468.35      451.42     18.20 o 
   5   6   3        2.41        0.00      9.24 o 
   6   6   3      228.54      184.02     16.45 o 
   7   6   3      254.50      274.62     23.32 o 
   8   6   3      662.21      658.05     37.69 o 
   9   6   3      230.38      233.71     28.23 o 
  10   6   3      142.82      141.50     30.62 o 
 -12   7   3     2571.52     2710.94     97.91 o 
 -11   7   3     4466.97     4439.50     99.93 o 
 -10   7   3     6760.37     6709.85    133.38 o 
  -9   7   3     6736.63     6689.50    102.49 o 
  -8   7   3     4714.77     4733.57     62.07 o 
  -7   7   3      570.43      591.47     22.29 o 
  -6   7   3       28.64       50.23      7.72 o 
  -5   7   3      318.10      363.45     15.12 o 
  -4   7   3      149.19      102.84      8.65 o 
  -3   7   3     6481.35     6132.33     57.74 o 
  -2   7   3    17231.71    16818.42    150.59 o 
  -1   7   3     8905.10     8714.45     80.28 o 
   0   7   3    42303.54    41909.88    371.25 o 
   1   7   3    15669.52    15336.09    147.99 o 
   2   7   3    12480.07    12446.84    106.09 o 
   3   7   3    23523.88    24841.59    179.06 o 
   4   7   3     2116.29     2198.49     36.18 o 
   5   7   3      886.89      811.04     27.05 o 
   6   7   3      290.81      320.69     19.94 o 
   7   7   3     1503.14     1493.42     47.99 o 
   8   7   3     1708.99     1687.44     64.06 o 
   9   7   3     3337.39     3412.26     77.12 o 
  10   7   3     2548.83     2678.51     80.44 o 
 -12   8   3       59.92      100.20     33.42 o 
 -11   8   3       79.55       89.34     44.45 o 
 -10   8   3      101.53      100.20     26.20 o 
  -9   8   3       48.54       76.27     14.75 o 
  -8   8   3       18.81       11.37     11.80 o 
  -7   8   3      117.47      139.73     17.26 o 
  -6   8   3       20.07       23.92      7.47 o 
  -5   8   3       98.69      110.23      7.26 o 
  -4   8   3     4919.63     5091.95     53.03 o 
  -3   8   3    11816.07    12426.91    110.69 o 
  -2   8   3     2092.32     2155.98     28.47 o 
  -1   8   3     2617.25     2495.37     34.69 o 
   0   8   3      468.30      488.97     11.76 o 
   1   8   3        9.26        8.03      6.23 o 
   2   8   3       18.83       30.53      7.12 o 
   3   8   3     1618.83     1831.24     32.70 o 
   4   8   3      287.44      249.87     16.02 o 
   5   8   3      148.31      142.52     16.44 o 
   6   8   3      441.79      417.28     23.00 o 
   7   8   3     1103.58     1129.59     39.35 o 
   8   8   3      577.31      635.18     45.59 o 
   9   8   3        5.20       49.54     24.13 o 
 -12   9   3     5205.59     5217.52    188.13 o 
 -11   9   3     4731.97     4748.34    105.37 o 
 -10   9   3     2219.29     2182.34     68.15 o 
  -9   9   3     6065.25     6080.56     97.96 o 
  -8   9   3     9086.79     9033.57     97.25 o 
  -7   9   3     1890.69     1931.08     37.33 o 
  -6   9   3        9.04       18.53      8.04 o 
  -5   9   3       80.88       72.36      8.51 o 
  -4   9   3      980.03      917.52     20.51 o 
  -3   9   3     4651.94     4307.19     52.00 o 
  -2   9   3    30562.03    30248.90    283.75 o 
  -1   9   3    24690.61    24972.24    203.34 o 
   0   9   3    19523.57    19969.59    156.49 o 
   1   9   3    17578.97    17148.80    136.81 o 
   2   9   3    27499.69    27883.81    196.72 o 
   3   9   3     8890.65     9254.58     80.34 o 
   4   9   3     2017.43     2047.05     32.41 o 
   5   9   3     1230.21     1245.03     33.54 o 
   6   9   3      899.48      876.25     34.57 o 
   7   9   3       62.59       31.82     16.65 o 
   8   9   3      725.07      823.17     45.16 o 
   9   9   3     3939.16     3934.22     89.77 o 
 -12  10   3       27.57       68.26     32.33 o 
 -11  10   3       61.04       85.49     27.75 o 
 -10  10   3       68.47       35.72     16.49 o 
  -9  10   3      585.78      580.59     27.88 o 
  -8  10   3        5.47       26.18     13.26 o 
  -7  10   3      514.49      477.24     22.24 o 
  -6  10   3      172.98      175.53     13.26 o 
  -5  10   3      442.35      442.24     14.53 o 
  -4  10   3     6263.25     6660.34     63.47 o 
  -3  10   3     8042.47     8468.45    100.56 o 
  -2  10   3     1094.96     1057.77     24.64 o 
  -1  10   3      617.33      599.92     19.63 o 
   0  10   3     1578.92     1581.14     26.07 o 
   1  10   3     9767.84    10531.28     84.78 o 
   2  10   3     1208.28     1222.14     21.56 o 
   3  10   3      955.17     1002.96     21.33 o 
   4  10   3       20.22       18.19      8.40 o 
   5  10   3      574.59      582.76     24.75 o 
   6  10   3      196.29      174.43     17.94 o 
   7  10   3     1404.74     1316.61     42.71 o 
   8  10   3        9.62        0.00     20.84 o 
   9  10   3       19.49       34.84     27.79 o 
 -12  11   3     4956.14     4689.93    210.57 o 
 -11  11   3     4680.73     4634.82    114.72 o 
 -10  11   3     2347.89     2252.64     52.29 o 
  -9  11   3     5788.51     5901.83     90.84 o 
  -8  11   3     6073.01     6065.41     80.22 o 
  -7  11   3     5860.94     5974.82     69.11 o 
  -6  11   3      592.39      611.38     21.34 o 
  -5  11   3       35.56       54.42      8.42 o 
  -4  11   3      210.58      276.57     13.40 o 
  -3  11   3     8910.95     9217.28     83.39 o 
  -2  11   3    17013.21    16487.61    127.13 o 
  -1  11   3    27204.04    26135.45    202.35 o 
   0  11   3    48101.00    48499.36    339.31 o 
   1  11   3    24154.24    23943.47    165.67 o 
   2  11   3    21851.84    21913.57    153.87 o 
   3  11   3    10754.78    10753.76     89.21 o 
   4  11   3     2352.11     2319.07     34.79 o 
   5  11   3        7.12       20.92     10.34 o 
   6  11   3      452.51      433.65     28.25 o 
   7  11   3      336.24      344.05     30.49 o 
   8  11   3     1660.70     1493.56     75.23 o 
   9  11   3     1864.59     1998.69     86.33 o 
 -11  12   3       52.78       95.91     35.69 o 
 -10  12   3      192.86      219.17     29.24 o 
  -9  12   3     1426.82     1471.66     46.57 o 
  -8  12   3       19.47       15.04     14.04 o 
  -7  12   3      268.39      276.95     17.28 o 
  -6  12   3      200.55      220.62     15.88 o 
  -5  12   3      974.36     1055.34     23.24 o 
  -4  12   3     1164.88     1214.31     22.98 o 
  -3  12   3       61.83       77.07      9.40 o 
  -2  12   3     1108.75     1059.23     19.08 o 
  -1  12   3      197.72      173.63     14.23 o 
   0  12   3       62.69      111.48      9.32 o 
   1  12   3        1.22        3.11      6.44 o 
   2  12   3        8.60       22.06      7.11 o 
   3  12   3      158.50      154.89     12.88 o 
   4  12   3      334.08      345.97     15.93 o 
   5  12   3      873.93      856.10     24.46 o 
   6  12   3     1141.51     1085.42     43.75 o 
   7  12   3      198.47      177.61     26.51 o 
   8  12   3       44.35       36.29     26.10 o 
   9  12   3       19.01        4.02     30.04 o 
 -11  13   3     2943.58     2995.12    100.34 o 
 -10  13   3     3943.31     3938.67    102.31 o 
  -9  13   3     4259.09     4210.26     77.84 o 
  -8  13   3     6225.02     6056.56     93.38 o 
  -7  13   3     9872.27     9673.74    104.64 o 
  -6  13   3        5.04       22.00     11.21 o 
  -5  13   3        5.37       14.75      8.59 o 
  -4  13   3      736.87      749.62     31.97 o 
  -3  13   3    16149.92    16329.31    135.98 o 
  -2  13   3    12759.49    12273.85     94.76 o 
  -1  13   3    11843.08    11515.26     98.24 o 
   0  13   3    22358.83    22692.28    166.10 o 
   1  13   3    25701.41    25490.14    184.66 o 
   2  13   3    16180.13    15899.78    125.21 o 
   3  13   3     5056.78     5028.54     60.47 o 
   4  13   3     4286.59     4149.75     52.00 o 
   5  13   3      273.49      252.38     19.97 o 
   6  13   3      227.78      226.10     20.01 o 
   7  13   3     1333.73     1241.49     50.12 o 
   8  13   3     1793.90     1857.74     75.79 o 
   9  13   3      960.72      899.35     67.97 o 
 -11  14   3       75.13       54.57     40.53 o 
 -10  14   3        9.54       54.46     20.09 o 
  -9  14   3      109.83       68.10     21.01 o 
  -8  14   3      153.64      191.59     23.43 o 
  -7  14   3        2.96       12.29     12.49 o 
  -6  14   3      222.11      233.72     18.31 o 
  -5  14   3      483.67      482.07     26.71 o 
  -4  14   3     1006.73      987.89     23.09 o 
  -3  14   3     1060.97     1188.97     29.47 o 
  -2  14   3     1559.07     1540.93     23.28 o 
  -1  14   3     1313.46     1458.66     30.49 o 
   0  14   3       39.71       52.72      8.82 o 
   1  14   3     1690.15     1786.88     29.11 o 
   2  14   3       17.74        8.45      8.11 o 
   3  14   3      146.20      135.76     13.26 o 
   4  14   3      418.61      407.68     19.98 o 
   5  14   3      484.69      486.72     21.74 o 
   6  14   3     1012.22      947.34     31.34 o 
   7  14   3      147.37      158.04     25.77 o 
   8  14   3       56.26       59.07     25.67 o 
   9  14   3        2.58        9.68     29.89 o 
 -11  15   3     2466.12     2601.74     70.66 o 
 -10  15   3     2879.76     2795.42    115.33 o 
  -9  15   3     6031.57     5928.78     97.41 o 
  -8  15   3     3703.43     3615.67     71.05 o 
  -7  15   3     1859.35     1900.62     45.31 o 
  -6  15   3       27.29       14.91     15.34 o 
  -5  15   3      826.19      948.85     29.90 o 
  -4  15   3     1054.34      985.11     24.04 o 
  -3  15   3     4370.65     4285.47     52.09 o 
  -2  15   3    10419.57    10220.39     88.61 o 
  -1  15   3    15230.83    14763.14    116.69 o 
   0  15   3    14211.96    13746.97    125.10 o 
   1  15   3    15678.31    15853.66    169.79 o 
   2  15   3     8840.42     8660.92     82.89 o 
   3  15   3      363.66      347.12     16.13 o 
   4  15   3     3907.07     3892.01     55.72 o 
   5  15   3     1556.32     1444.06     34.97 o 
   6  15   3        0.58        0.00     13.29 o 
   7  15   3      260.11      296.78     31.14 o 
   8  15   3     1431.17     1390.55     58.15 o 
 -11  16   3       25.01       18.93     24.69 o 
 -10  16   3       73.81       96.61     24.96 o 
  -9  16   3       11.52       38.25     21.24 o 
  -8  16   3      229.91      201.68     27.28 o 
  -7  16   3      429.33      496.54     25.84 o 
  -6  16   3      542.26      570.32     26.48 o 
  -5  16   3     2466.67     2344.93     59.01 o 
  -4  16   3     1599.61     1585.63     30.35 o 
  -3  16   3        3.87        4.53      8.85 o 
  -2  16   3      179.77      207.38     13.68 o 
  -1  16   3      236.70      219.63     13.84 o 
   0  16   3      123.92      156.22     12.56 o 
   1  16   3      717.58      789.67     22.86 o 
   2  16   3      367.43      411.99     17.28 o 
   3  16   3     1380.12     1311.57     28.79 o 
   4  16   3       66.62       88.47     14.13 o 
   5  16   3       38.66       35.09     15.08 o 
   6  16   3      865.52      924.73     35.25 o 
   7  16   3      207.92      224.85     42.38 o 
   8  16   3      248.06      218.14     32.59 o 
 -10  17   3     2124.09     1974.72     80.40 o 
  -9  17   3     3305.88     3300.12     77.00 o 
  -8  17   3     1533.28     1485.38     54.89 o 
  -7  17   3      294.59      301.98     23.97 o 
  -6  17   3     1223.65     1348.11     44.19 o 
  -5  17   3       71.17       86.60     15.77 o 
  -4  17   3      231.79      262.02     16.62 o 
  -3  17   3     1487.31     1486.30     30.57 o 
  -2  17   3     8094.85     8035.66     83.70 o 
  -1  17   3    13835.10    13025.80    124.12 o 
   0  17   3    16314.09    15983.23    135.85 o 
   1  17   3     8720.43     8744.58     85.87 o 
   2  17   3     6283.08     6193.70     72.68 o 
   3  17   3      826.14      828.95     25.87 o 
   4  17   3     2347.65     2282.50     43.81 o 
   5  17   3      697.34      702.35     31.22 o 
   6  17   3      250.07      249.93     27.15 o 
   7  17   3      186.99      204.68     30.26 o 
   8  17   3     1483.36     1436.50     64.34 o 
 -10  18   3       11.67       34.49     24.50 o 
  -9  18   3      170.37      175.14     27.51 o 
  -8  18   3      626.83      697.72     40.75 o 
  -7  18   3      311.46      317.19     24.82 o 
  -6  18   3     1285.38     1266.99     39.99 o 
  -5  18   3     3393.68     3382.70     61.47 o 
  -4  18   3      627.85      678.61     27.16 o 
  -3  18   3      261.71      278.21     16.83 o 
  -2  18   3     1258.66     1222.13     28.39 o 
  -1  18   3      918.85      919.11     24.84 o 
   0  18   3       98.19      134.55     14.52 o 
   1  18   3      226.99      254.88     17.83 o 
   2  18   3      391.86      370.13     19.15 o 
   3  18   3      781.71      762.90     24.95 o 
   4  18   3      229.77      215.35     24.13 o 
   5  18   3       76.88       82.91     17.59 o 
   6  18   3      345.82      328.43     25.03 o 
   7  18   3      222.59      196.86     27.94 o 
   8  18   3      408.77      450.37     47.84 o 
 -10  19   3     2081.89     2118.56     75.37 o 
  -9  19   3     1150.12     1204.65     79.59 o 
  -8  19   3     2113.24     2060.97     61.61 o 
  -7  19   3     1306.37     1311.35     45.01 o 
  -6  19   3      593.31      549.96     35.27 o 
  -5  19   3      133.53       97.61     18.06 o 
  -4  19   3      503.63      490.17     24.35 o 
  -3  19   3     3402.43     3359.32     48.69 o 
  -2  19   3     2584.61     2648.48     46.79 o 
  -1  19   3     4321.24     4300.60     54.51 o 
   0  19   3    19033.38    19001.40    173.71 o 
   1  19   3     7288.67     7124.90     88.95 o 
   2  19   3     4240.50     4217.72     62.30 o 
   3  19   3     3843.00     3913.85     60.31 o 
   4  19   3      733.56      730.94     32.21 o 
   5  19   3       82.77       48.95     17.79 o 
   6  19   3      285.56      225.59     23.38 o 
   7  19   3      670.83      680.03     39.54 o 
  -9  20   3       19.65       17.21     22.66 o 
  -8  20   3       20.79       60.56     44.86 o 
  -7  20   3      636.42      657.99     49.77 o 
  -6  20   3     2181.66     2209.94     56.41 o 
  -5  20   3     1535.51     1488.46     47.38 o 
  -4  20   3     2169.30     2151.65     42.07 o 
  -3  20   3      162.18      157.00     14.88 o 
  -2  20   3     1722.59     1727.52     38.62 o 
  -1  20   3      470.43      475.72     20.84 o 
   0  20   3     1993.72     1972.98     66.05 o 
   1  20   3        7.43        0.00     12.47 o 
   2  20   3       67.26       69.67     15.31 o 
   3  20   3       98.96       93.80     17.48 o 
   4  20   3      456.12      455.47     31.56 o 
   5  20   3     1151.00     1083.36     39.90 o 
   6  20   3      169.87      207.87     27.63 o 
   7  20   3      657.11      701.56     35.67 o 
  -9  21   3     1766.51     1914.05     69.55 o 
  -8  21   3      496.09      503.84     41.41 o 
  -7  21   3      967.33      984.88     42.28 o 
  -6  21   3      822.05      768.03     37.82 o 
  -5  21   3      125.08      117.76     21.22 o 
  -4  21   3      454.14      467.46     23.82 o 
  -3  21   3     2231.87     2169.85     44.83 o 
  -2  21   3     1507.11     1570.81     38.77 o 
  -1  21   3     5756.88     5709.83     67.35 o 
   0  21   3    10944.40    10911.19    117.18 o 
   1  21   3     5050.45     5118.89     71.47 o 
   2  21   3     4522.71     4342.48     90.63 o 
   3  21   3     3947.33     3887.76     69.00 o 
   4  21   3     1708.28     1737.92     60.15 o 
   5  21   3      113.12       94.01     23.30 o 
   6  21   3       89.63       66.31     21.77 o 
   7  21   3      468.49      470.19     32.07 o 
  -9  22   3       29.54       60.42     29.53 o 
  -8  22   3       22.47        0.00     22.51 o 
  -7  22   3      228.01      219.96     41.51 o 
  -6  22   3     1745.51     1726.15     53.48 o 
  -5  22   3      424.34      437.84     32.31 o 
  -4  22   3      250.48      289.10     21.89 o 
  -3  22   3      477.09      503.56     29.02 o 
  -2  22   3      258.02      271.89     20.74 o 
  -1  22   3       42.03       67.36     15.03 o 
   0  22   3       30.90       52.42     15.35 o 
   1  22   3        6.43        0.00     14.30 o 
   2  22   3        2.34        0.00     15.11 o 
   3  22   3       23.95       27.27     16.78 o 
   4  22   3      853.17      838.53     43.35 o 
   5  22   3      303.17      223.27     31.07 o 
   6  22   3      369.00      407.34     36.17 o 
  -8  23   3     1191.06     1331.30     60.71 o 
  -7  23   3     1204.60     1270.38     60.51 o 
  -6  23   3      721.36      665.83     38.58 o 
  -5  23   3      146.32       76.14     20.64 o 
  -4  23   3     1236.70     1167.45     37.93 o 
  -3  23   3     2620.19     2690.72     60.86 o 
  -2  23   3     3651.32     3673.26     61.50 o 
  -1  23   3     7624.15     7632.49     99.93 o 
   0  23   3     5030.39     4985.75     75.89 o 
   1  23   3     6197.92     6076.91     92.20 o 
   2  23   3     4813.68     4783.52     80.90 o 
   3  23   3     1824.92     1756.11     65.91 o 
   4  23   3     1396.96     1245.43     57.37 o 
   5  23   3      291.31      291.87     34.80 o 
   6  23   3       12.13        0.00     21.83 o 
  -8  24   3       21.69        9.67     26.48 o 
  -7  24   3      102.10      131.78     25.71 o 
  -6  24   3     1634.25     1526.51     71.49 o 
  -5  24   3      504.35      514.21     34.01 o 
  -4  24   3      100.17      136.38     24.19 o 
  -3  24   3      748.32      763.99     33.61 o 
  -2  24   3      278.15      309.02     23.29 o 
  -1  24   3      143.62      163.39     24.55 o 
   0  24   3       86.70       34.83     16.49 o 
   1  24   3       18.12       19.52     16.47 o 
   2  24   3      117.55       82.30     20.39 o 
   3  24   3      180.40      198.28     23.96 o 
   4  24   3      665.13      583.65     40.62 o 
   5  24   3      790.34      785.08     46.29 o 
  -7  25   3     1303.41     1397.04     64.20 o 
  -6  25   3       48.32       48.58     21.92 o 
  -5  25   3       26.54        0.00     18.52 o 
  -4  25   3      495.62      459.96     35.25 o 
  -3  25   3     2223.32     2251.55     55.53 o 
  -2  25   3     4222.34     4289.95     76.77 o 
  -1  25   3     3791.15     3873.11     81.41 o 
   0  25   3     3255.64     3478.90     64.19 o 
   1  25   3     3782.28     3795.94     72.59 o 
   2  25   3     2412.30     2433.69     58.90 o 
   3  25   3     2228.67     2308.91     58.40 o 
   4  25   3     1244.81     1153.87     52.79 o 
   5  25   3      149.47      102.52     30.24 o 
  -7  26   3      280.68      351.09     37.59 o 
  -6  26   3      886.70      881.24     44.53 o 
  -5  26   3      502.98      568.62     36.44 o 
  -4  26   3      341.81      355.31     33.63 o 
  -3  26   3      927.56      921.34     42.30 o 
  -2  26   3       92.17      139.93     22.30 o 
  -1  26   3       42.54       65.80     19.43 o 
   0  26   3        0.89        6.39     18.93 o 
   1  26   3      116.81      118.36     23.22 o 
   2  26   3        1.68        0.00     17.60 o 
   3  26   3      153.58      145.27     25.40 o 
   4  26   3      547.24      510.10     44.82 o 
  -6  27   3       19.81       34.62     23.67 o 
  -5  27   3      108.55       52.90     25.52 o 
  -4  27   3      190.04      209.07     35.06 o 
  -3  27   3     1109.36     1114.67     50.42 o 
  -2  27   3     1852.23     1884.91     54.83 o 
  -1  27   3     2477.45     2425.54     59.65 o 
   0  27   3     3359.91     3555.37     80.82 o 
   1  27   3     1698.11     1873.39     59.27 o 
   2  27   3      778.31      832.58     43.43 o 
   3  27   3     1101.44     1159.51     52.93 o 
   4  27   3      504.37      445.94     46.85 o 
  -5  28   3      544.80      498.25     47.53 o 
  -4  28   3      312.88      351.65     36.78 o 
  -3  28   3      146.27      102.54     26.34 o 
  -2  28   3      329.38      346.90     30.25 o 
  -1  28   3       72.95      100.75     24.33 o 
   0  28   3        0.37       40.85     25.66 o 
   1  28   3       74.31       84.51     24.67 o 
   2  28   3       19.92       26.80     22.50 o 
   3  28   3      193.71      226.68     30.39 o 
  -4  29   3      346.02      335.44     39.80 o 
  -3  29   3      543.08      563.62     46.73 o 
  -2  29   3     1960.36     2048.95     63.92 o 
  -1  29   3     1791.15     1915.16     69.98 o 
   0  29   3     1015.41     1094.69     76.04 o 
   1  29   3     1714.19     1729.73     67.57 o 
   2  29   3      982.45     1107.65     56.99 o 
  -2  30   3      251.92      244.03     32.06 o 
  -1  30   3       11.05       14.31     23.19 o 
   0  30   3        1.22       45.38     29.41 o 
 -13   0   4     1726.00     1800.95    252.53 o 
 -12   0   4      957.86     1104.44    103.01 o 
 -11   0   4     4149.50     4187.97    163.09 o 
 -10   0   4     4820.41     4784.66    168.05 o 
  -9   0   4        1.81       25.05     30.67 o 
  -8   0   4      197.91      191.40     39.55 o 
  -7   0   4      854.75      801.68     47.39 o 
  -6   0   4    13571.58    12783.69    134.44 o 
  -5   0   4    65844.94    67580.95    547.86 o 
  -4   0   4    61362.09    62235.10    548.20 o 
  -3   0   4     2907.80     3521.26     55.74 o 
  -2   0   4     9962.82     9487.56    132.09 o 
  -1   0   4     7723.71     7503.01    145.62 o 
   0   0   4    17350.03    16718.48    290.06 o 
   1   0   4      856.04      902.60     46.70 o 
   2   0   4      620.25      643.72     19.30 o 
   3   0   4      804.87      765.42     23.95 o 
   4   0   4     6147.05     6315.69     93.66 o 
   5   0   4     6268.08     6386.79     94.01 o 
   6   0   4     7274.02     7476.30    147.12 o 
   7   0   4     8144.47     8312.31    146.68 o 
   8   0   4     8217.95     8039.70    150.73 o 
   9   0   4     2905.85     2850.76    101.02 o 
 -13   1   4        0.14        0.00     30.63 o 
 -12   1   4      106.44      118.20     36.18 o 
 -11   1   4       55.64       71.44     30.58 o 
 -10   1   4      118.54      152.95     32.31 o 
  -9   1   4       54.76       58.36     24.27 o 
  -8   1   4      249.24      195.22     16.92 o 
  -7   1   4      100.37       79.87     10.45 o 
  -6   1   4      269.63      282.76     17.70 o 
  -5   1   4     1663.96     1899.08     26.85 o 
  -4   1   4      185.60      206.48      9.88 o 
  -3   1   4    14981.16    15117.02    138.43 o 
  -2   1   4     2765.46     2675.44     40.69 o 
  -1   1   4      605.42      631.82     18.41 o 
   0   1   4     1496.50     1601.07     70.13 o 
   1   1   4     2995.75     3222.45     45.15 o 
   2   1   4       92.03      134.27     12.59 o 
   3   1   4      176.47      187.09     11.33 o 
   4   1   4       11.05       11.68      8.14 o 
   5   1   4      370.83      452.58     17.55 o 
   6   1   4       40.56       55.19     15.62 o 
   7   1   4      122.73      113.90     19.31 o 
   8   1   4       10.60       51.18     19.30 o 
   9   1   4        3.64       62.24     19.87 o 
 -13   2   4     1719.60     1625.96     90.25 o 
 -12   2   4     1458.71     1623.27     91.61 o 
 -11   2   4     2465.93     2539.83     90.06 o 
 -10   2   4     5223.97     4996.11    120.72 o 
  -9   2   4      221.48      212.95     28.06 o 
  -8   2   4       13.51        3.93     10.77 o 
  -7   2   4     2078.01     2082.56     34.49 o 
  -6   2   4     8378.75     8613.33     76.04 o 
  -5   2   4    45442.57    46120.76    300.99 o 
  -4   2   4    57757.07    59016.65    352.49 o 
  -3   2   4     7312.86     6467.47     65.15 o 
  -2   2   4    28491.51    27915.39    274.85 o 
  -1   2   4     5384.90     5130.12     68.80 o 
   0   2   4    14319.59    14187.11    164.10 o 
   1   2   4      821.14      690.07     19.12 o 
   2   2   4      747.52      736.64     18.18 o 
   3   2   4        6.77       22.97      7.49 o 
   4   2   4     2162.41     2244.32     36.16 o 
   5   2   4     6282.18     6539.45     74.20 o 
   6   2   4    14612.48    14049.54    150.47 o 
   7   2   4     8993.47     8800.24    113.88 o 
   8   2   4     6816.33     6692.63    101.17 o 
   9   2   4     3239.94     3378.77     72.97 o 
 -13   3   4        4.93       22.97     32.35 o 
 -12   3   4      318.50      292.65     45.71 o 
 -11   3   4      279.43      304.61     41.59 o 
 -10   3   4      416.14      471.62     44.88 o 
  -9   3   4      324.60      318.98     29.29 o 
  -8   3   4      282.02      290.54     18.93 o 
  -7   3   4     1115.87     1188.55     32.17 o 
  -6   3   4     1764.56     1881.92     26.08 o 
  -5   3   4      918.31     1014.65     18.64 o 
  -4   3   4      532.37      610.08     14.59 o 
  -3   3   4    16761.07    17426.08    168.58 o 
  -2   3   4     8984.68     9263.12    103.79 o 
  -1   3   4     1835.97     1848.69     34.52 o 
   0   3   4     5675.62     6040.24     74.02 o 
   1   3   4     6118.04     6731.62     70.58 o 
   2   3   4    13704.48    15064.43    133.68 o 
   3   3   4       44.91       40.53      8.03 o 
   4   3   4       21.03       20.95      8.65 o 
   5   3   4      903.56      934.73     28.86 o 
   6   3   4       89.92      121.14     17.17 o 
   7   3   4       46.56       83.22     20.05 o 
   8   3   4       13.96       31.04     19.33 o 
   9   3   4       81.20      113.84     23.62 o 
 -13   4   4     1706.97     1700.89     91.08 o 
 -12   4   4     2628.81     2463.39     96.49 o 
 -11   4   4     2033.92     1834.76     95.17 o 
 -10   4   4     2994.69     2809.91    104.83 o 
  -9   4   4      140.12      126.41     18.47 o 
  -8   4   4       88.65       74.83     17.40 o 
  -7   4   4     2813.56     2874.84     44.02 o 
  -6   4   4    10515.81    10366.27     83.76 o 
  -5   4   4    39450.51    40924.80    270.06 o 
  -4   4   4    87853.81    90602.66    571.28 o 
  -3   4   4    18389.33    17869.89    140.18 o 
  -2   4   4    31849.65    31053.48    305.55 o 
  -1   4   4    11192.44    10913.94    119.31 o 
   0   4   4    10757.77    11099.28    137.54 o 
   1   4   4     5103.60     5261.32     59.75 o 
   2   4   4      273.11      339.66     16.68 o 
   3   4   4     1210.92     1424.68     34.79 o 
   4   4   4     1912.58     1836.37     36.84 o 
   5   4   4     9851.26     9536.32    103.26 o 
   6   4   4     5405.25     5385.11     79.49 o 
   7   4   4    11090.84    11081.79    121.04 o 
   8   4   4     8066.03     8043.20    113.57 o 
   9   4   4     4011.88     4113.60     86.33 o 
 -12   5   4      104.88       86.85     30.55 o 
 -11   5   4      259.02      274.80     43.69 o 
 -10   5   4        0.98        0.00     22.75 o 
  -9   5   4        0.66        0.00     15.27 o 
  -8   5   4        8.65       14.97     11.94 o 
  -7   5   4       12.56        3.02     11.20 o 
  -6   5   4       22.34        7.01      6.59 o 
  -5   5   4       71.28       57.08      8.02 o 
  -4   5   4    11384.04    11641.53     90.49 o 
  -3   5   4      622.47      631.11     13.74 o 
  -2   5   4      161.98      161.89     10.80 o 
  -1   5   4     1135.81     1335.86     27.74 o 
   0   5   4       45.49       73.62      7.30 o 
   1   5   4    12377.25    13666.81    124.05 o 
   2   5   4    12606.91    13669.66    116.95 o 
   3   5   4      328.81      370.03     20.20 o 
   4   5   4      689.17      685.08     25.65 o 
   5   5   4      849.70      832.95     27.05 o 
   6   5   4      137.37      139.62     21.40 o 
   7   5   4      349.49      363.87     27.04 o 
   8   5   4       44.29       56.81     20.60 o 
   9   5   4       23.00       69.26     24.29 o 
 -12   6   4     3024.92     3036.02    100.66 o 
 -11   6   4     1932.70     2068.26     73.13 o 
 -10   6   4      529.69      571.00     32.23 o 
  -9   6   4       33.40       34.32     14.17 o 
  -8   6   4      543.96      550.15     25.18 o 
  -7   6   4     4576.60     4500.42     57.37 o 
  -6   6   4    10409.32    10215.34     80.10 o 
  -5   6   4     8010.97     7893.78     64.10 o 
  -4   6   4    44892.96    45662.16    308.39 o 
  -3   6   4    48931.57    48748.31    310.03 o 
  -2   6   4    26240.98    25684.70    196.01 o 
  -1   6   4    41790.56    41482.98    382.26 o 
   0   6   4     9208.71     9117.71     84.28 o 
   1   6   4     2461.74     2580.45     41.03 o 
   2   6   4     1069.81     1072.22     24.34 o 
   3   6   4      223.67      249.53     12.18 o 
   4   6   4     8592.69     8750.31    103.16 o 
   5   6   4     4323.02     4431.34     62.60 o 
   6   6   4     2278.42     2290.94     51.08 o 
   7   6   4    15636.41    15201.95    182.94 o 
   8   6   4     7840.01     7691.65    117.94 o 
   9   6   4     3890.59     3943.51     84.86 o 
 -12   7   4       30.95       74.85     30.24 o 
 -11   7   4      312.82      321.21     36.95 o 
 -10   7   4      522.61      480.83     29.29 o 
  -9   7   4       16.95        0.00     12.19 o 
  -8   7   4      245.80      239.81     18.60 o 
  -7   7   4      787.56      833.88     24.18 o 
  -6   7   4        4.70        4.61      6.52 o 
  -5   7   4      546.94      582.35     14.84 o 
  -4   7   4      736.07      791.61     17.09 o 
  -3   7   4    13656.13    14204.86    103.68 o 
  -2   7   4      161.43      151.10      9.59 o 
  -1   7   4       41.55       42.83      6.08 o 
   0   7   4      767.18      657.51     16.84 o 
   1   7   4     1009.09      966.17     29.14 o 
   2   7   4       49.91       53.13      7.76 o 
   3   7   4        5.67        2.41      6.62 o 
   4   7   4      723.00      696.57     27.48 o 
   5   7   4       19.99       37.73     11.71 o 
   6   7   4       59.14       92.56     16.39 o 
   7   7   4        1.82       64.53     19.86 o 
   8   7   4       55.53       54.69     22.19 o 
   9   7   4       11.76       30.00     23.47 o 
 -12   8   4     2001.15     1944.38     80.05 o 
 -11   8   4     1386.04     1310.86     63.31 o 
 -10   8   4        7.98       15.53     16.65 o 
  -9   8   4       55.39       30.69     15.14 o 
  -8   8   4      146.85      133.89     16.12 o 
  -7   8   4     3382.79     3373.52     55.54 o 
  -6   8   4     2829.01     2684.16     40.83 o 
  -5   8   4    10150.86     9853.96     82.73 o 
  -4   8   4    15564.43    15302.78    109.53 o 
  -3   8   4    44031.93    43459.73    300.09 o 
  -2   8   4    38037.41    37901.50    298.42 o 
  -1   8   4    17842.88    17916.03    135.97 o 
   0   8   4     4779.62     4324.07     43.68 o 
   1   8   4     3272.36     3261.75     41.13 o 
   2   8   4     4009.57     4404.52     48.02 o 
   3   8   4      881.52      936.71     25.25 o 
   4   8   4     2842.70     2954.24     63.69 o 
   5   8   4     6432.72     6502.22     80.56 o 
   6   8   4     9415.51     9462.31    116.64 o 
   7   8   4     9685.16     9513.02    153.55 o 
   8   8   4     5884.57     5856.77    108.02 o 
   9   8   4     3139.74     3190.22    114.57 o 
 -12   9   4        0.38       17.47     27.53 o 
 -11   9   4      130.13      140.12     29.89 o 
 -10   9   4      183.16      178.70     22.09 o 
  -9   9   4      296.85      276.76     21.25 o 
  -8   9   4      388.72      373.72     24.92 o 
  -7   9   4      548.80      513.21     21.19 o 
  -6   9   4        6.62        0.55      7.49 o 
  -5   9   4      842.90      912.65     19.62 o 
  -4   9   4     2259.25     2397.14     28.55 o 
  -3   9   4      671.59      768.46     16.99 o 
  -2   9   4      940.82      939.51     20.72 o 
  -1   9   4      793.40      797.31     17.30 o 
   0   9   4     1904.73     2159.02     28.65 o 
   1   9   4      416.33      425.51     13.60 o 
   2   9   4     1456.75     1687.92     29.51 o 
   3   9   4        7.05        4.84      7.41 o 
   4   9   4        4.89        0.00      9.91 o 
   5   9   4      369.55      394.87     23.63 o 
   6   9   4     1502.26     1649.05     41.85 o 
   7   9   4        2.09        8.82     18.70 o 
   8   9   4       91.78      111.27     25.59 o 
   9   9   4        1.44       11.20     26.61 o 
 -12  10   4     1289.27     1204.81     67.40 o 
 -11  10   4     1444.59     1425.17     43.93 o 
 -10  10   4      511.91      503.54     29.17 o 
  -9  10   4      702.10      750.89     32.34 o 
  -8  10   4      990.49      974.83     33.97 o 
  -7  10   4     3129.35     3200.77     49.44 o 
  -6  10   4     1413.72     1335.71     27.69 o 
  -5  10   4    15329.90    15192.80    118.12 o 
  -4  10   4    13652.98    13071.42    106.59 o 
  -3  10   4    20162.13    19793.18    148.73 o 
  -2  10   4    33146.92    31973.46    271.61 o 
  -1  10   4    11296.92    11172.60     93.38 o 
   0  10   4      133.71       86.53      8.21 o 
   1  10   4     4104.98     4484.44     43.23 o 
   2  10   4      364.46      433.59     13.86 o 
   3  10   4      809.70      829.36     22.43 o 
   4  10   4      452.58      500.24     23.80 o 
   5  10   4     6427.42     6327.75     83.06 o 
   6  10   4     7728.43     7763.92    145.30 o 
   7  10   4     5446.27     5611.99    107.73 o 
   8  10   4     3807.67     3835.86    103.08 o 
   9  10   4     2537.02     2630.32    102.83 o 
 -12  11   4       10.42        0.00     29.67 o 
 -11  11   4      170.71      199.36     23.57 o 
 -10  11   4     1111.48     1087.28     39.49 o 
  -9  11   4      183.88      158.73     20.88 o 
  -8  11   4       32.34       30.77     17.91 o 
  -7  11   4       14.35       24.42     12.27 o 
  -6  11   4      277.96      324.19     19.00 o 
  -5  11   4      228.69      238.12     13.23 o 
  -4  11   4        2.72        1.40      6.59 o 
  -3  11   4      252.60      229.73     10.37 o 
  -2  11   4     1607.61     1539.12     27.58 o 
  -1  11   4     3093.57     3084.97     39.22 o 
   0  11   4      681.42      648.24     17.76 o 
   1  11   4      671.36      870.07     18.04 o 
   2  11   4     1224.58     1209.02     26.37 o 
   3  11   4       10.06       15.01      7.15 o 
   4  11   4     1358.00     1285.27     31.44 o 
   5  11   4      805.78      845.86     32.27 o 
   6  11   4      174.67      194.80     24.47 o 
   7  11   4       30.85       73.91     24.56 o 
   8  11   4       60.23       69.78     29.53 o 
   9  11   4        1.54        0.00     39.84 o 
 -12  12   4     1072.35     1196.68     73.07 o 
 -11  12   4     1689.79     1714.77     57.87 o 
 -10  12   4     1427.70     1334.61     63.15 o 
  -9  12   4      253.05      249.77     25.31 o 
  -8  12   4       74.26       70.37     16.54 o 
  -7  12   4     2983.74     2986.94     61.67 o 
  -6  12   4     7053.57     6627.21     81.76 o 
  -5  12   4     8650.15     8620.69     87.01 o 
  -4  12   4    14532.18    14677.55    114.94 o 
  -3  12   4    18077.59    17731.26    143.27 o 
  -2  12   4     8992.25     8952.37     75.26 o 
  -1  12   4    12373.92    12243.89     97.96 o 
   0  12   4     7651.39     7214.32     77.51 o 
   1  12   4     1824.32     1821.45     31.96 o 
   2  12   4        0.38        0.00      7.74 o 
   3  12   4      279.30      270.82     15.20 o 
   4  12   4     4830.59     4891.68     62.82 o 
   5  12   4     5719.67     5482.08     91.08 o 
   6  12   4     3228.56     3149.99     87.63 o 
   7  12   4     3987.55     4241.27     86.51 o 
   8  12   4     2599.26     2821.48    120.47 o 
 -12  13   4       24.27       74.67     36.56 o 
 -11  13   4      460.94      474.64     36.91 o 
 -10  13   4     1564.51     1413.33     53.40 o 
  -9  13   4      114.14      116.82     23.07 o 
  -8  13   4       23.73       40.56     17.42 o 
  -7  13   4      355.78      375.15     20.97 o 
  -6  13   4      773.63      789.65     39.12 o 
  -5  13   4      150.36      165.15     11.50 o 
  -4  13   4      237.82      212.89     12.40 o 
  -3  13   4      386.71      428.76     12.76 o 
  -2  13   4      214.85      212.45     11.53 o 
  -1  13   4      621.31      761.75     18.72 o 
   0  13   4     1443.00     1323.01     25.23 o 
   1  13   4     2291.64     2237.17     37.79 o 
   2  13   4     1632.77     1613.53     30.43 o 
   3  13   4      233.52      247.20     15.87 o 
   4  13   4     1215.76     1181.40     26.98 o 
   5  13   4      195.09      209.21     17.39 o 
   6  13   4       78.35       67.71     21.11 o 
   7  13   4       14.04       22.80     20.82 o 
   8  13   4        0.07       75.98     31.09 o 
 -11  14   4      675.96      659.25     42.91 o 
 -10  14   4     1036.92      894.86     44.18 o 
  -9  14   4     1297.58     1231.86     51.91 o 
  -8  14   4       67.85       40.03     19.50 o 
  -7  14   4     4276.09     4419.92     77.87 o 
  -6  14   4     8929.78     8892.39    110.28 o 
  -5  14   4     7378.12     7599.64     75.27 o 
  -4  14   4    12676.10    12474.05    102.51 o 
  -3  14   4    14028.32    13393.21    111.81 o 
  -2  14   4    15447.37    15678.95    116.48 o 
  -1  14   4    10052.31    10220.15    101.44 o 
   0  14   4     8083.44     7810.95     75.17 o 
   1  14   4     4185.11     3995.93     47.93 o 
   2  14   4      322.79      350.94     17.24 o 
   3  14   4      933.21      875.55     30.42 o 
   4  14   4     7549.58     7232.39     81.20 o 
   5  14   4     6970.70     7016.51     84.45 o 
   6  14   4     3062.15     3260.57     73.29 o 
   7  14   4     3528.21     3566.32     80.79 o 
   8  14   4     2456.61     2488.10    108.28 o 
 -11  15   4      283.92      238.91     32.04 o 
 -10  15   4      643.96      663.36     40.04 o 
  -9  15   4      241.06      222.10     27.45 o 
  -8  15   4      508.94      585.09     29.59 o 
  -7  15   4      288.06      317.30     22.40 o 
  -6  15   4      687.90      672.21     29.50 o 
  -5  15   4      465.48      470.79     18.90 o 
  -4  15   4      168.21      180.30     20.12 o 
  -3  15   4     1785.99     1861.40     26.63 o 
  -2  15   4      540.05      527.56     16.48 o 
  -1  15   4       10.74       13.04      8.15 o 
   0  15   4      696.49      699.97     20.00 o 
   1  15   4     1463.00     1514.39     29.01 o 
   2  15   4     1374.09     1366.35     45.94 o 
   3  15   4       40.88       27.45     12.07 o 
   4  15   4      786.89      800.36     26.76 o 
   5  15   4      405.77      418.76     20.91 o 
   6  15   4        1.92       18.04     19.44 o 
   7  15   4       25.86       47.55     22.65 o 
   8  15   4       38.04       79.66     34.60 o 
 -11  16   4      749.04      706.55     43.41 o 
 -10  16   4      515.98      445.12     35.63 o 
  -9  16   4      305.82      251.80     28.94 o 
  -8  16   4     1109.29     1075.99     38.11 o 
  -7  16   4     1447.58     1399.17     39.22 o 
  -6  16   4     5005.32     5038.94     90.28 o 
  -5  16   4     9871.96     9964.39     97.44 o 
  -4  16   4     6946.15     6767.50     73.49 o 
  -3  16   4     8790.39     8614.27     75.72 o 
  -2  16   4    14874.65    14649.82    123.07 o 
  -1  16   4    14339.48    14028.38    121.00 o 
   0  16   4     4878.84     4721.57     55.38 o 
   1  16   4     2188.45     2209.10     35.97 o 
   2  16   4      155.10      141.94     13.62 o 
   3  16   4      589.75      594.55     24.33 o 
   4  16   4     2702.95     2665.28     46.58 o 
   5  16   4     4695.55     4558.46     74.04 o 
   6  16   4     4012.14     3960.15     92.85 o 
   7  16   4     3109.46     2927.31     98.47 o 
   8  16   4     3154.45     3414.78     99.76 o 
 -11  17   4        2.59       19.68     23.81 o 
 -10  17   4      274.79      336.68     34.13 o 
  -9  17   4      691.65      668.81     43.59 o 
  -8  17   4      356.37      335.28     25.83 o 
  -7  17   4        3.85       14.77     15.02 o 
  -6  17   4      239.90      217.93     26.86 o 
  -5  17   4      454.51      407.28     22.00 o 
  -4  17   4       30.24       25.21     10.66 o 
  -3  17   4       25.84       30.98     11.09 o 
  -2  17   4        4.92       12.96      9.39 o 
  -1  17   4      350.80      318.89     17.32 o 
   0  17   4     2154.58     2128.56     39.66 o 
   1  17   4     2728.72     2756.27     42.89 o 
   2  17   4     2335.36     2353.89     41.49 o 
   3  17   4     1099.08     1018.42     30.79 o 
   4  17   4       31.52       19.05     14.29 o 
   5  17   4        2.04        1.08     14.74 o 
   6  17   4      127.60      142.68     17.62 o 
   7  17   4       24.15       13.83     23.49 o 
 -10  18   4      200.56      125.63     27.59 o 
  -9  18   4        5.50        0.00     20.51 o 
  -8  18   4      468.23      412.11     30.95 o 
  -7  18   4     1897.51     1977.26     49.99 o 
  -6  18   4     4372.17     4229.00     71.62 o 
  -5  18   4     9131.21     8968.26    116.98 o 
  -4  18   4     8341.96     8179.08    104.32 o 
  -3  18   4     7276.59     7197.50     84.67 o 
  -2  18   4     5922.68     5841.97     65.06 o 
  -1  18   4     7562.72     7348.87     77.63 o 
   0  18   4     4548.76     4543.83     60.53 o 
   1  18   4     1046.67     1050.21     27.72 o 
   2  18   4       21.55        0.00     10.76 o 
   3  18   4      203.78      234.56     20.60 o 
   4  18   4      996.17     1014.46     40.73 o 
   5  18   4     1731.33     1687.43     44.82 o 
   6  18   4     2788.28     2858.30     56.04 o 
   7  18   4     2889.96     2831.49     80.68 o 
 -10  19   4       95.20       38.91     25.54 o 
  -9  19   4      301.08      391.91     35.95 o 
  -8  19   4      157.39      185.73     22.82 o 
  -7  19   4      677.43      652.75     54.81 o 
  -6  19   4      233.50      249.00     23.47 o 
  -5  19   4      330.29      364.91     23.87 o 
  -4  19   4        0.58       11.62     11.31 o 
  -3  19   4      604.31      588.61     25.17 o 
  -2  19   4      366.52      315.52     20.13 o 
  -1  19   4     1666.26     1581.32     36.91 o 
   0  19   4     2775.86     2645.89     44.98 o 
   1  19   4     2277.93     2228.25     55.02 o 
   2  19   4      366.69      338.92     21.05 o 
   3  19   4      694.27      698.56     32.77 o 
   4  19   4       81.42      116.75     18.86 o 
   5  19   4       50.20       36.60     16.98 o 
   6  19   4       78.42      108.43     20.07 o 
   7  19   4        0.11       37.31     27.08 o 
 -10  20   4      260.51      195.88     37.38 o 
  -9  20   4       68.51       34.18     25.75 o 
  -8  20   4      129.13      113.17     22.88 o 
  -7  20   4      651.04      638.19     35.18 o 
  -6  20   4     1965.24     2083.57     54.61 o 
  -5  20   4     2929.20     2912.19     57.38 o 
  -4  20   4     5881.71     5875.66     87.24 o 
  -3  20   4     8473.15     8421.98    102.32 o 
  -2  20   4     9067.88     8873.57     94.51 o 
  -1  20   4     9932.89     9753.82    106.75 o 
   0  20   4     2282.71     2332.76     45.34 o 
   1  20   4      188.96      169.88     17.15 o 
   2  20   4      508.16      465.41     25.99 o 
   3  20   4        2.35        0.00     15.17 o 
   4  20   4     1791.30     1728.97     49.01 o 
   5  20   4     1980.18     2016.12     50.92 o 
   6  20   4     2198.14     2284.45     57.73 o 
  -9  21   4       83.70       94.80     28.15 o 
  -8  21   4      298.90      251.19     28.39 o 
  -7  21   4     1159.44     1211.88     46.50 o 
  -6  21   4        6.48        6.77     18.14 o 
  -5  21   4      914.49      941.94     33.09 o 
  -4  21   4      510.85      492.32     26.39 o 
  -3  21   4      341.53      321.79     21.83 o 
  -2  21   4        2.14       22.22     12.98 o 
  -1  21   4      891.40      923.12     31.49 o 
   0  21   4        6.81        0.00     12.67 o 
   1  21   4     1432.71     1374.08     39.24 o 
   2  21   4      547.65      538.66     28.38 o 
   3  21   4      266.11      255.04     30.39 o 
   4  21   4      522.58      513.41     37.63 o 
   5  21   4       30.29       48.05     21.97 o 
   6  21   4      102.23      136.67     25.16 o 
  -9  22   4       12.73        0.00     24.87 o 
  -8  22   4      331.83      368.55     32.00 o 
  -7  22   4      235.13      323.00     31.02 o 
  -6  22   4      128.97      169.48     26.00 o 
  -5  22   4     1456.76     1622.50     44.25 o 
  -4  22   4     6182.68     6045.92     85.55 o 
  -3  22   4     6039.40     6130.44     86.16 o 
  -2  22   4    10475.78    10454.99    130.27 o 
  -1  22   4     6793.80     6805.53     86.72 o 
   0  22   4      208.52      221.73     21.38 o 
   1  22   4      743.46      778.15     47.69 o 
   2  22   4      113.62       85.49     20.80 o 
   3  22   4      179.58      138.92     25.95 o 
   4  22   4     1161.65     1076.52     53.27 o 
   5  22   4     1880.30     1771.96     85.46 o 
   6  22   4     1737.24     1901.19     67.00 o 
  -8  23   4      323.84      322.46     32.18 o 
  -7  23   4      681.77      645.54     37.65 o 
  -6  23   4        6.94        0.80     19.48 o 
  -5  23   4       75.77       73.65     18.66 o 
  -4  23   4      150.46      143.33     20.71 o 
  -3  23   4      314.52      340.50     30.24 o 
  -2  23   4      218.23      210.63     21.17 o 
  -1  23   4      116.76      121.72     20.14 o 
   0  23   4       36.43       35.47     17.58 o 
   1  23   4      316.64      244.75     32.17 o 
   2  23   4      265.42      267.47     33.08 o 
   3  23   4     1470.54     1371.42     62.54 o 
   4  23   4      355.54      339.78     36.55 o 
   5  23   4      358.38      406.61     40.45 o 
  -8  24   4      137.66      149.05     26.97 o 
  -7  24   4      631.92      576.93     48.34 o 
  -6  24   4      455.39      452.91     36.11 o 
  -5  24   4     2909.01     2783.59     71.57 o 
  -4  24   4     4483.03     4537.50     91.62 o 
  -3  24   4     3106.72     3100.43     68.35 o 
  -2  24   4     3045.83     3120.72     68.59 o 
  -1  24   4     1528.08     1640.20     67.96 o 
   0  24   4     1717.98     1679.68     49.18 o 
   1  24   4      541.45      463.67     32.98 o 
   2  24   4       31.43       12.36     19.20 o 
   3  24   4      213.77      161.97     29.59 o 
   4  24   4      664.34      665.99     61.73 o 
   5  24   4     1357.71     1358.67     69.80 o 
  -7  25   4      887.63      899.73     44.79 o 
  -6  25   4       59.48       98.74     23.85 o 
  -5  25   4       18.37        0.00     21.58 o 
  -4  25   4        4.91        0.00     20.81 o 
  -3  25   4        6.46        0.44     18.23 o 
  -2  25   4      839.39      807.36     40.07 o 
  -1  25   4     1304.63     1366.01     60.67 o 
   0  25   4       10.15        0.00     18.20 o 
   1  25   4       14.24        0.00     18.88 o 
   2  25   4      530.60      531.74     35.82 o 
   3  25   4      756.09      650.05     79.60 o 
   4  25   4     1135.03      938.98     55.17 o 
  -7  26   4      549.22      506.74     40.50 o 
  -6  26   4     1263.48     1303.34     54.34 o 
  -5  26   4     1748.98     1736.12     67.22 o 
  -4  26   4     1837.32     1984.73     70.06 o 
  -3  26   4     2843.65     2921.62     69.99 o 
  -2  26   4     1722.16     1745.11     55.82 o 
  -1  26   4     2594.76     2547.91     74.92 o 
   0  26   4     2894.04     2860.11     64.21 o 
   1  26   4       40.38        0.00     19.87 o 
   2  26   4        0.50        0.00     19.68 o 
   3  26   4       73.08       36.07     27.37 o 
  -6  27   4      291.04      333.02     48.62 o 
  -5  27   4       98.77      124.23     31.41 o 
  -4  27   4       26.84       45.15     25.96 o 
  -3  27   4        8.15       46.63     21.51 o 
  -2  27   4      269.77      333.44     33.49 o 
  -1  27   4      367.74      295.80     35.01 o 
   0  27   4      542.57      590.24     35.98 o 
   1  27   4      554.30      582.32     38.91 o 
   2  27   4      465.29      457.60     35.70 o 
   3  27   4      700.70      678.31     50.06 o 
  -5  28   4     2699.92     2756.06    117.60 o 
  -4  28   4     1849.37     1918.68    130.46 o 
  -3  28   4     2218.28     2215.20     69.96 o 
  -2  28   4     2986.42     3172.72     82.93 o 
  -1  28   4     1761.36     1756.97     67.29 o 
   0  28   4     1089.71      984.30     52.71 o 
   1  28   4      191.53      231.26     29.95 o 
   2  28   4        3.02        0.00     22.42 o 
  -4  29   4       67.40       53.96     28.80 o 
  -3  29   4        8.14        0.00     26.72 o 
  -2  29   4       12.99       38.78     23.82 o 
  -1  29   4      514.95      540.76     45.08 o 
   0  29   4      563.69      561.48     44.25 o 
   1  29   4      545.38      588.89     41.00 o 
 -13   1   5        2.97        8.64     32.15 o 
 -12   1   5       20.51       17.58     33.24 o 
 -11   1   5     1022.31     1018.04     63.77 o 
 -10   1   5     3891.95     3836.62    102.98 o 
  -9   1   5     3514.35     3415.15     73.35 o 
  -8   1   5     6266.16     6241.97     73.41 o 
  -7   1   5     5332.78     5168.03     57.06 o 
  -6   1   5    24975.67    25351.48    169.51 o 
  -5   1   5    17297.28    16904.20    108.27 o 
  -4   1   5    14473.71    14063.40     95.45 o 
  -3   1   5    21043.03    21563.71    147.73 o 
  -2   1   5     5581.15     5703.10     63.46 o 
  -1   1   5        6.66        0.00      6.24 o 
   0   1   5    11773.75    11826.73    121.65 o 
   1   1   5    11067.73    10933.04    101.50 o 
   2   1   5    14784.48    14596.00    113.13 o 
   3   1   5    24012.54    24291.70    179.22 o 
   4   1   5    17250.40    17548.06    145.28 o 
   5   1   5     7083.77     7229.52    105.38 o 
   6   1   5     6998.11     6865.06     89.36 o 
   7   1   5     5462.27     5231.68     80.34 o 
   8   1   5     1708.93     1684.02     51.10 o 
   9   1   5       11.76       42.13     21.06 o 
 -13   2   5        1.05        0.00     31.10 o 
 -12   2   5        2.38        0.00     28.89 o 
 -11   2   5      105.33       98.79     30.48 o 
 -10   2   5       27.38       18.27     18.15 o 
  -9   2   5       16.82       12.20     13.75 o 
  -8   2   5     1405.72     1407.18     37.32 o 
  -7   2   5       51.58       41.00      8.24 o 
  -6   2   5     2545.88     2680.75     29.83 o 
  -5   2   5     5231.03     5573.02     55.29 o 
  -4   2   5      730.45      694.91     18.55 o 
  -3   2   5     2509.59     2460.53     28.08 o 
  -2   2   5      153.54      135.76     11.05 o 
  -1   2   5      220.24      191.22     13.06 o 
   0   2   5      764.10      740.69     22.85 o 
   1   2   5     1437.24     1493.52     28.76 o 
   2   2   5       15.15       31.66      8.00 o 
   3   2   5     2644.86     3003.71     42.75 o 
   4   2   5      133.67      110.94     13.86 o 
   5   2   5      329.31      382.40     25.69 o 
   6   2   5        1.83        6.08     14.48 o 
   7   2   5      148.41      138.06     26.45 o 
   8   2   5      134.11      107.73     20.38 o 
   9   2   5       70.07       74.65     21.54 o 
 -13   3   5      134.80      177.05     41.14 o 
 -12   3   5       20.24       59.86     30.11 o 
 -11   3   5      700.15      678.98     55.09 o 
 -10   3   5     2824.18     2840.64     60.68 o 
  -9   3   5     5332.98     5293.76     82.73 o 
  -8   3   5     5393.07     5389.54     72.75 o 
  -7   3   5    10667.45    10574.73     89.08 o 
  -6   3   5    45728.32    45842.69    291.09 o 
  -5   3   5    34568.40    34986.21    208.26 o 
  -4   3   5     6920.33     6596.98     50.26 o 
  -3   3   5    12413.27    12227.11     93.53 o 
  -2   3   5     7700.80     7850.54    115.65 o 
  -1   3   5      328.41      283.86     13.94 o 
   0   3   5    11072.21    11412.85    110.34 o 
   1   3   5    15475.95    15765.40    158.34 o 
   2   3   5    25555.86    25657.93    216.57 o 
   3   3   5    13036.63    13015.12    118.83 o 
   4   3   5    11248.14    11162.12    125.21 o 
   5   3   5    14019.26    14010.81    137.26 o 
   6   3   5     6191.28     6281.54     95.10 o 
   7   3   5     1273.32     1378.97     61.88 o 
   8   3   5     1338.98     1353.56     49.68 o 
   9   3   5      144.34      102.49     23.61 o 
 -13   4   5       49.34        4.92     31.75 o 
 -12   4   5       73.23       17.42     29.90 o 
 -11   4   5       48.16        0.00     25.54 o 
 -10   4   5       40.08       60.86     22.52 o 
  -9   4   5       81.44       99.63     18.25 o 
  -8   4   5      902.99      906.62     37.06 o 
  -7   4   5      180.49      172.76     13.57 o 
  -6   4   5     1080.70     1074.66     20.76 o 
  -5   4   5      416.12      434.92     15.57 o 
  -4   4   5      799.30      780.55     19.81 o 
  -3   4   5       13.18        0.00      4.87 o 
  -2   4   5      581.00      711.93     18.44 o 
  -1   4   5     1178.87     1222.61     23.25 o 
   0   4   5     1468.32     1736.53     29.98 o 
   1   4   5     1236.95     1344.24     26.50 o 
   2   4   5      385.66      364.18     16.74 o 
   3   4   5        1.48        0.00      8.49 o 
   4   4   5      263.89      253.68     19.65 o 
   5   4   5      265.15      282.12     19.77 o 
   6   4   5       23.23       38.15     16.18 o 
   7   4   5      165.17      165.16     22.46 o 
   8   4   5        4.94       18.31     18.76 o 
   9   4   5        7.91        0.00     23.68 o 
 -13   5   5      154.24       96.66     34.78 o 
 -12   5   5        3.38        0.00     28.55 o 
 -11   5   5      264.67      297.19     45.32 o 
 -10   5   5     2882.97     2897.75     95.24 o 
  -9   5   5     8811.88     8827.87    116.76 o 
  -8   5   5     6227.69     6163.76     88.07 o 
  -7   5   5    15901.19    15643.93    128.06 o 
  -6   5   5    23775.25    23619.65    160.68 o 
  -5   5   5    17931.58    18018.06    123.23 o 
  -4   5   5    18045.08    18148.21    126.24 o 
  -3   5   5     6774.51     6770.95     60.61 o 
  -2   5   5     6547.92     6570.56     61.54 o 
  -1   5   5     2574.02     2697.17     33.81 o 
   0   5   5     8428.58     8481.02     81.43 o 
   1   5   5    16098.92    16542.73    155.12 o 
   2   5   5    10699.50    10459.52    103.18 o 
   3   5   5     7475.63     7745.39     90.83 o 
   4   5   5    11933.67    11716.36    130.54 o 
   5   5   5     5156.54     5235.58     74.91 o 
   6   5   5     9554.53     9580.39    119.06 o 
   7   5   5     3015.99     3077.55     66.69 o 
   8   5   5      742.02      773.04     40.14 o 
   9   5   5      312.34      322.70     36.28 o 
 -13   6   5       66.55       53.06     31.94 o 
 -12   6   5       32.81       20.21     26.36 o 
 -11   6   5      134.69      107.80     18.76 o 
 -10   6   5        1.32        9.89     17.47 o 
  -9   6   5       44.81       19.17     16.47 o 
  -8   6   5        0.21       24.54     14.34 o 
  -7   6   5      252.56      248.65     13.83 o 
  -6   6   5        7.86       12.01      6.72 o 
  -5   6   5     5788.00     6128.37     58.61 o 
  -4   6   5       32.11       59.96      6.96 o 
  -3   6   5       74.74       85.35      7.40 o 
  -2   6   5      231.58      285.62     10.73 o 
  -1   6   5     2071.14     2195.20     29.07 o 
   0   6   5     8838.71     9680.83     90.60 o 
   1   6   5      126.28      129.75      9.79 o 
   2   6   5      539.89      518.57     18.04 o 
   3   6   5        0.90       13.65      9.78 o 
   4   6   5      788.17      774.46     47.79 o 
   5   6   5     1306.09     1267.72     36.06 o 
   6   6   5      612.17      688.07     35.67 o 
   7   6   5       89.98      100.92     21.63 o 
   8   6   5       85.79       59.09     24.23 o 
 -13   7   5      170.23      117.60     39.42 o 
 -12   7   5       10.84        6.91     25.26 o 
 -11   7   5      383.29      402.68     27.31 o 
 -10   7   5     2827.10     2759.67     88.87 o 
  -9   7   5     6137.28     6237.53     80.73 o 
  -8   7   5    11014.31    10737.52    121.30 o 
  -7   7   5    18542.42    18226.52    145.20 o 
  -6   7   5     8510.33     8285.10     65.73 o 
  -5   7   5     6955.48     6851.13     59.62 o 
  -4   7   5    31659.70    32100.00    212.17 o 
  -3   7   5     9577.51     9827.78     79.42 o 
  -2   7   5      501.52      555.96     14.78 o 
  -1   7   5     1318.49     1431.44     22.06 o 
   0   7   5     8654.13     8826.62     95.11 o 
   1   7   5     6126.43     6120.70     83.59 o 
   2   7   5     2072.22     1819.94     38.32 o 
   3   7   5    14751.69    14796.20    149.79 o 
   4   7   5     5815.91     6052.56     83.77 o 
   5   7   5     5213.65     5268.82     72.84 o 
   6   7   5    14125.08    13814.26    153.13 o 
   7   7   5     3198.00     3216.04     70.21 o 
   8   7   5      787.78      852.55     48.25 o 
 -12   8   5      130.39       99.45     31.32 o 
 -11   8   5      151.57      145.53     21.36 o 
 -10   8   5       95.31       84.72     18.63 o 
  -9   8   5       63.80       75.34     15.87 o 
  -8   8   5      159.96      166.50     15.77 o 
  -7   8   5      498.41      502.46     19.89 o 
  -6   8   5     2927.04     2835.45     43.12 o 
  -5   8   5     2877.50     3091.56     36.79 o 
  -4   8   5      131.40      163.50      9.21 o 
  -3   8   5      162.50      156.58      9.55 o 
  -2   8   5      362.90      426.63     13.11 o 
  -1   8   5       26.25        0.00      5.81 o 
   0   8   5     5374.98     5753.05     56.23 o 
   1   8   5      500.22      581.72     19.04 o 
   2   8   5     1642.62     1643.16     30.42 o 
   3   8   5       70.15       96.67     13.18 o 
   4   8   5       47.58       27.82     13.25 o 
   5   8   5      439.37      485.37     25.24 o 
   6   8   5     2168.71     2152.13     48.79 o 
   7   8   5        1.84       17.98     20.17 o 
   8   8   5       45.16       32.63     22.67 o 
 -12   9   5       56.07       24.80     31.00 o 
 -11   9   5     1176.73     1064.99     42.32 o 
 -10   9   5     1948.93     1915.48     70.67 o 
  -9   9   5     2610.32     2710.05     55.45 o 
  -8   9   5    12939.30    12221.62    135.01 o 
  -7   9   5    12832.54    12732.28    109.84 o 
  -6   9   5    19297.62    19713.55    155.25 o 
  -5   9   5    21793.78    22147.69    154.69 o 
  -4   9   5     2955.62     2693.34     31.98 o 
  -3   9   5     2320.70     2281.49     37.92 o 
  -2   9   5      510.37      585.04     19.77 o 
  -1   9   5     2564.30     2714.95     35.77 o 
   0   9   5      718.63      683.20     15.74 o 
   1   9   5     6101.58     6054.64     57.80 o 
   2   9   5     8505.58     8445.53     84.62 o 
   3   9   5    13057.76    12962.98    145.49 o 
   4   9   5     7434.16     7404.51    103.76 o 
   5   9   5    10372.46    10387.85    157.90 o 
   6   9   5     7953.76     7930.34     99.46 o 
   7   9   5     1756.14     1764.25     59.94 o 
   8   9   5      966.69      964.71     55.81 o 
 -12  10   5      637.28      596.72     45.24 o 
 -11  10   5      252.00      318.39     28.12 o 
 -10  10   5      125.23      109.05     20.28 o 
  -9  10   5      711.47      762.36     30.88 o 
  -8  10   5       68.05       86.95     14.82 o 
  -7  10   5      112.13      101.13     13.17 o 
  -6  10   5     3906.36     4083.84     48.88 o 
  -5  10   5      504.67      554.61     21.91 o 
  -4  10   5      738.89      752.56     16.69 o 
  -3  10   5     2452.25     2444.68     31.59 o 
  -2  10   5       46.79       43.99      7.87 o 
  -1  10   5      119.36       92.74      8.54 o 
   0  10   5      509.80      505.21     14.61 o 
   1  10   5     1618.32     1668.40     26.82 o 
   2  10   5       38.44       50.30      7.82 o 
   3  10   5      952.96     1004.25     30.00 o 
   4  10   5      488.61      475.61     26.60 o 
   5  10   5      920.60      943.94     35.36 o 
   6  10   5      648.02      672.93     33.37 o 
   7  10   5      106.18       73.19     26.99 o 
   8  10   5        0.82        0.00     27.12 o 
 -12  11   5        9.56        0.00     18.56 o 
 -11  11   5      853.61      862.28     40.31 o 
 -10  11   5     2271.19     2195.83     54.61 o 
  -9  11   5     6203.24     6199.39     88.21 o 
  -8  11   5     5666.24     5718.97     78.11 o 
  -7  11   5     4506.01     4478.25     61.42 o 
  -6  11   5    12623.17    12766.37    110.48 o 
  -5  11   5    10186.31    10207.02     90.78 o 
  -4  11   5     9502.92     9324.90     71.43 o 
  -3  11   5    10941.26    11104.27     89.82 o 
  -2  11   5     2748.55     2615.19     38.07 o 
  -1  11   5      110.97       93.85      9.45 o 
   0  11   5     1870.85     1697.36     25.81 o 
   1  11   5     9576.48     9541.28     82.66 o 
   2  11   5    16771.40    16938.01    136.74 o 
   3  11   5    12943.63    13167.78    139.90 o 
   4  11   5    10468.20    10426.25    124.11 o 
   5  11   5    12074.42    11759.30    162.63 o 
   6  11   5     4960.15     4605.58     87.39 o 
   7  11   5     1633.62     1661.60     71.08 o 
   8  11   5      674.52      680.61     76.29 o 
 -12  12   5      474.27      480.75     36.56 o 
 -11  12   5      407.86      392.90     36.41 o 
 -10  12   5      592.93      549.39     38.89 o 
  -9  12   5      306.23      323.77     27.05 o 
  -8  12   5      277.72      203.43     26.13 o 
  -7  12   5      172.98      214.91     18.61 o 
  -6  12   5      110.86      122.93     12.32 o 
  -5  12   5      427.36      407.24     17.45 o 
  -4  12   5      419.75      464.78     14.30 o 
  -3  12   5       50.66       72.20      8.01 o 
  -2  12   5     2579.11     2670.22     38.74 o 
  -1  12   5      747.18      694.75     19.78 o 
   0  12   5       13.02       13.18      6.88 o 
   1  12   5      599.15      582.64     18.79 o 
   2  12   5       61.72       70.55     10.49 o 
   3  12   5       37.49       53.72     10.33 o 
   4  12   5       57.13       43.73     16.77 o 
   5  12   5      101.36      112.70     21.68 o 
   6  12   5      181.36      165.14     25.01 o 
   7  12   5      121.65      174.07     30.12 o 
   8  12   5       17.28       52.65     32.64 o 
 -12  13   5       10.86       22.24     23.65 o 
 -11  13   5      446.91      430.35     34.95 o 
 -10  13   5     1745.07     1845.78     61.23 o 
  -9  13   5     4002.41     3942.21     79.52 o 
  -8  13   5     4635.19     4655.20     75.73 o 
  -7  13   5    10041.01    10208.61    115.53 o 
  -6  13   5     9458.64     9537.28     93.29 o 
  -5  13   5     5490.94     5464.96     61.76 o 
  -4  13   5     9278.69     9327.32     81.02 o 
  -3  13   5     8296.13     8423.66     70.75 o 
  -2  13   5      315.34      353.36     13.84 o 
  -1  13   5      231.35      252.02     12.84 o 
   0  13   5      833.91      856.20     21.09 o 
   1  13   5     7638.53     7691.06     73.52 o 
   2  13   5    12588.01    12619.10    115.73 o 
   3  13   5    14730.52    14402.39    137.44 o 
   4  13   5    10721.99    10513.18    109.37 o 
   5  13   5     7641.96     7285.32    138.58 o 
   6  13   5     2676.84     2707.71     67.71 o 
   7  13   5     1906.97     1871.83     69.34 o 
   8  13   5      312.56      250.98     43.77 o 
 -11  14   5      228.51      224.94     40.45 o 
 -10  14   5      200.87      199.94     28.82 o 
  -9  14   5      396.58      393.11     32.36 o 
  -8  14   5        1.47       24.76     16.04 o 
  -7  14   5       69.19       69.19     16.86 o 
  -6  14   5       45.01       46.58     13.15 o 
  -5  14   5      222.42      238.79     14.12 o 
  -4  14   5      425.61      458.09     14.05 o 
  -3  14   5       41.50       53.09      8.98 o 
  -2  14   5       52.06       58.75      8.77 o 
  -1  14   5      622.69      589.43     18.24 o 
   0  14   5     1646.90     1616.68     28.81 o 
   1  14   5      157.61      175.49     13.95 o 
   2  14   5      431.57      440.40     20.53 o 
   3  14   5     3950.62     4103.83     65.90 o 
   4  14   5      455.02      384.56     19.88 o 
   5  14   5        2.99       29.46     14.06 o 
   6  14   5      261.86      324.38     30.87 o 
   7  14   5      308.38      338.32     35.10 o 
 -11  15   5      330.63      315.74     43.54 o 
 -10  15   5      452.45      531.32     37.24 o 
  -9  15   5     3330.05     3312.37     73.84 o 
  -8  15   5     7657.48     7580.93    159.12 o 
  -7  15   5     8074.68     8026.22    106.97 o 
  -6  15   5     8547.78     8539.59    105.13 o 
  -5  15   5     5262.58     5174.66     59.27 o 
  -4  15   5     2528.96     2383.76     38.59 o 
  -3  15   5     6435.98     6407.10     63.20 o 
  -2  15   5     1250.99     1252.66     23.81 o 
  -1  15   5       14.40        9.40      8.25 o 
   0  15   5      773.13      751.48     21.66 o 
   1  15   5     1628.89     1556.85     29.94 o 
   2  15   5     8784.26     8798.18     97.25 o 
   3  15   5    16385.35    16115.48    154.55 o 
   4  15   5     6392.31     6393.37     76.40 o 
   5  15   5     4549.62     4482.69     86.10 o 
   6  15   5     2005.55     2031.72     82.17 o 
   7  15   5     1240.77     1244.17     66.00 o 
 -11  16   5      299.89      350.05     34.84 o 
 -10  16   5       38.92       61.75     23.76 o 
  -9  16   5      332.28      357.18     33.49 o 
  -8  16   5      495.21      572.35     30.94 o 
  -7  16   5      141.78      160.87     20.52 o 
  -6  16   5      621.36      668.99     29.07 o 
  -5  16   5      149.53      187.09     21.34 o 
  -4  16   5      425.04      460.05     19.07 o 
  -3  16   5       32.29       28.35      9.54 o 
  -2  16   5      816.97      793.09     20.30 o 
  -1  16   5      745.57      734.34     21.92 o 
   0  16   5     1142.03     1246.20     30.67 o 
   1  16   5      306.87      342.70     18.02 o 
   2  16   5      588.71      534.59     25.95 o 
   3  16   5     1500.27     1556.15     62.34 o 
   4  16   5       61.65       80.87     20.86 o 
   5  16   5       22.13       59.78     22.95 o 
   6  16   5       30.33       29.07     22.99 o 
   7  16   5       54.92       39.56     27.19 o 
 -11  17   5      167.10      140.36     28.37 o 
 -10  17   5      993.25      965.47     48.20 o 
  -9  17   5     2600.86     2641.76     68.38 o 
  -8  17   5     6169.60     6057.12     92.17 o 
  -7  17   5     3796.74     3829.30     69.36 o 
  -6  17   5     4300.80     4309.62     83.04 o 
  -5  17   5     5699.85     5678.27     67.78 o 
  -4  17   5     2478.38     2402.69     39.20 o 
  -3  17   5     5449.69     5433.62     61.58 o 
  -2  17   5     3006.25     2850.35     51.21 o 
  -1  17   5      614.08      519.70     21.52 o 
   0  17   5      993.38      956.39     28.63 o 
   1  17   5     1815.97     1828.52     35.85 o 
   2  17   5     5502.47     5606.48     85.70 o 
   3  17   5    13891.00    13697.72    211.36 o 
   4  17   5     4398.25     4323.18     72.37 o 
   5  17   5     4281.29     4228.23     70.91 o 
   6  17   5     2188.29     2193.84     74.12 o 
   7  17   5     1081.10     1094.06     67.18 o 
 -10  18   5      283.37      314.49     53.68 o 
  -9  18   5      109.91      146.73     26.88 o 
  -8  18   5      317.59      317.15     26.68 o 
  -7  18   5      226.20      165.72     24.48 o 
  -6  18   5        1.39        0.00     13.98 o 
  -5  18   5       80.86       74.96     13.57 o 
  -4  18   5      283.13      283.49     30.88 o 
  -3  18   5      897.73      903.37     26.89 o 
  -2  18   5       20.68       11.63     10.91 o 
  -1  18   5      949.84      954.60     29.90 o 
   0  18   5     2802.84     2582.11     46.33 o 
   1  18   5      168.04      181.74     21.24 o 
   2  18   5      673.13      735.55     34.69 o 
   3  18   5        0.50       38.01     16.25 o 
   4  18   5      529.43      491.46     33.88 o 
   5  18   5       27.70       29.91     17.18 o 
   6  18   5        7.87       17.56     31.89 o 
 -10  19   5     1413.84     1513.57     59.11 o 
  -9  19   5     1748.97     1796.83    101.74 o 
  -8  19   5     5057.06     5174.25     91.05 o 
  -7  19   5     5636.00     5663.55     94.03 o 
  -6  19   5     4097.36     4026.06    104.91 o 
  -5  19   5     4301.33     4339.57     69.70 o 
  -4  19   5     4294.26     4195.16     70.21 o 
  -3  19   5     4624.42     4586.51     60.99 o 
  -2  19   5      248.19      229.51     18.48 o 
  -1  19   5        8.28        2.51     13.25 o 
   0  19   5      134.98      103.64     15.58 o 
   1  19   5     3362.51     3319.84     57.74 o 
   2  19   5     3884.10     3681.29     70.34 o 
   3  19   5     8610.52     8214.10    109.64 o 
   4  19   5     3593.26     3454.92     67.17 o 
   5  19   5     3013.26     3070.05     75.03 o 
   6  19   5     2124.50     2126.30     96.24 o 
 -10  20   5      365.24      403.95     39.98 o 
  -9  20   5      470.00      423.12     39.03 o 
  -8  20   5      213.24      195.98     26.52 o 
  -7  20   5       12.35        6.52     19.05 o 
  -6  20   5      637.02      605.39     34.13 o 
  -5  20   5      917.50      968.13     33.84 o 
  -4  20   5     1871.32     1809.16     44.25 o 
  -3  20   5     2223.60     2118.24     56.07 o 
  -2  20   5      292.39      373.87     25.65 o 
  -1  20   5      152.32      148.36     20.02 o 
   0  20   5       63.70       90.45     17.04 o 
   1  20   5      938.88      959.09     36.61 o 
   2  20   5       13.03        0.00     17.71 o 
   3  20   5       26.28       53.79     19.27 o 
   4  20   5      250.75      195.47     23.93 o 
   5  20   5       63.68       90.83     27.00 o 
   6  20   5       54.68       65.79     29.22 o 
  -9  21   5     2188.96     2135.75     71.69 o 
  -8  21   5     2776.39     2790.74     66.74 o 
  -7  21   5     5573.93     5933.02    148.28 o 
  -6  21   5     5360.80     5507.73    105.14 o 
  -5  21   5     3302.75     3383.55     66.52 o 
  -4  21   5     3035.48     2995.31     57.84 o 
  -3  21   5      933.60      961.06     36.71 o 
  -2  21   5        9.30        9.53     14.02 o 
  -1  21   5      794.25      777.88     31.97 o 
   0  21   5     1602.99     1523.19     44.41 o 
   1  21   5     2045.20     2000.32     50.20 o 
   2  21   5     2941.76     2766.53     68.59 o 
   3  21   5     3647.58     3480.18     79.08 o 
   4  21   5     3426.08     3496.48     80.34 o 
   5  21   5     2221.71     2352.99     59.52 o 
  -9  22   5      345.37      360.63     44.85 o 
  -8  22   5        2.48        0.00     22.19 o 
  -7  22   5       11.79       27.09     21.59 o 
  -6  22   5       55.71       76.12     20.78 o 
  -5  22   5      998.20      996.92     45.86 o 
  -4  22   5     1435.29     1384.72     41.99 o 
  -3  22   5     2190.87     1942.55     54.55 o 
  -2  22   5      408.25      382.23     23.99 o 
  -1  22   5      352.68      310.41     25.07 o 
   0  22   5      589.51      557.79     34.26 o 
   1  22   5      515.73      495.87     31.87 o 
   2  22   5      218.41      180.64     27.08 o 
   3  22   5       26.03       12.18     22.21 o 
   4  22   5        4.58       27.92     23.09 o 
   5  22   5       46.94       59.69     24.30 o 
  -9  23   5     2013.31     2151.68     83.89 o 
  -8  23   5     2348.70     2491.98     71.83 o 
  -7  23   5     2475.25     2439.49     74.25 o 
  -6  23   5     4640.90     4634.38     96.22 o 
  -5  23   5     4294.09     4227.48    123.00 o 
  -4  23   5     1492.44     1478.74     48.94 o 
  -3  23   5      212.24      229.53     23.45 o 
  -2  23   5        3.51        7.72     14.38 o 
  -1  23   5     1251.59     1287.14     43.56 o 
   0  23   5      623.31      684.05     34.46 o 
   1  23   5      504.08      551.40     49.22 o 
   2  23   5     2123.78     2175.95     66.33 o 
   3  23   5     2263.20     2274.81     68.51 o 
   4  23   5     3475.85     3488.30     98.52 o 
  -8  24   5        0.73        0.00     22.40 o 
  -7  24   5       72.05      114.26     27.43 o 
  -6  24   5       75.28      110.08     25.51 o 
  -5  24   5      189.79      188.97     30.27 o 
  -4  24   5       71.48       36.29     19.72 o 
  -3  24   5      456.91      465.47     32.27 o 
  -2  24   5     1879.90     1883.72     49.52 o 
  -1  24   5     1046.18     1022.45     40.76 o 
   0  24   5      100.49       73.29     20.73 o 
   1  24   5       49.37       18.93     19.16 o 
   2  24   5      289.76      247.19     33.19 o 
   3  24   5      175.99      196.44     30.54 o 
   4  24   5       20.60       30.47     24.88 o 
  -7  25   5     1439.22     1458.85     57.63 o 
  -6  25   5     3098.36     3050.99    110.74 o 
  -5  25   5     2527.38     2523.75     78.07 o 
  -4  25   5     1980.01     1974.26     67.40 o 
  -3  25   5      415.73      420.25     42.77 o 
  -2  25   5      238.52      181.08     24.87 o 
  -1  25   5       77.13       54.07     21.66 o 
   0  25   5      701.46      621.06     35.03 o 
   1  25   5     1228.22     1265.92     52.48 o 
   2  25   5     1236.13     1244.55     62.68 o 
   3  25   5     2411.83     2474.01     78.77 o 
  -7  26   5        1.96        0.00     26.68 o 
  -6  26   5        8.72       33.01     26.07 o 
  -5  26   5        1.40        0.00     22.74 o 
  -4  26   5      111.52      163.90     29.29 o 
  -3  26   5      892.20      809.35     42.25 o 
  -2  26   5      727.42      719.85     40.09 o 
  -1  26   5      106.52      120.37     22.75 o 
   0  26   5      214.72      222.82     28.09 o 
   1  26   5      283.45      294.74     30.25 o 
   2  26   5       84.52       75.01     28.43 o 
   3  26   5      325.31      286.09     37.63 o 
  -6  27   5     2549.03     2459.65     82.44 o 
  -5  27   5     1693.24     1799.66     72.03 o 
  -4  27   5     1158.27     1254.03     59.72 o 
  -3  27   5      648.91      633.31     40.16 o 
  -2  27   5      597.14      581.19     37.77 o 
  -1  27   5       22.09        0.00     20.22 o 
   0  27   5      430.34      352.65     32.35 o 
   1  27   5      735.90      698.15     41.55 o 
   2  27   5     1376.37     1284.89     63.60 o 
  -5  28   5       33.99       48.90     27.90 o 
  -4  28   5      299.09      313.58     37.71 o 
  -3  28   5      572.51      602.64     40.52 o 
  -2  28   5      520.17      548.77     38.33 o 
  -1  28   5      692.31      737.26     45.24 o 
   0  28   5      462.14      451.87     37.16 o 
   1  28   5      152.54      165.43     28.83 o 
  -3  29   5      355.43      282.39     32.04 o 
  -2  29   5      211.54      198.93     29.83 o 
  -1  29   5        2.69       23.09     23.20 o 
 -13   0   6     1572.69     1669.71    125.57 o 
 -12   0   6     5110.87     4922.22    183.84 o 
 -11   0   6     8876.53     9350.16    258.27 o 
 -10   0   6     8473.59     8445.93    345.19 o 
  -9   0   6     7421.32     7154.35    151.43 o 
  -8   0   6     6664.51     6520.01    113.40 o 
  -7   0   6    16653.71    17057.10    197.67 o 
  -6   0   6      776.79      648.89     20.86 o 
  -5   0   6     1096.56     1127.62     26.22 o 
  -4   0   6       38.64       86.50     10.75 o 
  -3   0   6      612.11      520.54     18.07 o 
  -2   0   6     4821.60     4571.92     92.80 o 
  -1   0   6    22977.04    22685.17    341.86 o 
   0   0   6    48062.99    47405.65    652.78 o 
   1   0   6    27923.94    28690.91    318.98 o 
   2   0   6    16781.03    17195.41    188.44 o 
   3   0   6    30485.62    30421.40    314.00 o 
   4   0   6     3629.03     3607.11     83.39 o 
   5   0   6       34.10       15.89     20.90 o 
   6   0   6      244.58      190.51     29.45 o 
   7   0   6      156.40      134.97     28.70 o 
   8   0   6     1379.83     1531.11    100.18 o 
 -13   1   6        0.56        0.00     33.52 o 
 -12   1   6       45.70       62.71     33.90 o 
 -11   1   6        2.05       32.75     31.78 o 
 -10   1   6      117.63      146.65     27.17 o 
  -9   1   6        0.75       15.38     18.55 o 
  -8   1   6      219.38      218.27     16.67 o 
  -7   1   6      537.74      535.67     17.51 o 
  -6   1   6     6577.90     6762.09     54.02 o 
  -5   1   6        0.64        0.00      5.18 o 
  -4   1   6      923.52      968.90     17.40 o 
  -3   1   6      466.77      448.95     14.45 o 
  -2   1   6      308.83      278.79     14.90 o 
  -1   1   6     1369.07     1413.70     34.17 o 
   0   1   6      610.44      671.96     23.20 o 
   1   1   6      161.95      157.81     13.21 o 
   2   1   6      214.81      258.55     12.64 o 
   3   1   6        6.43       36.74     10.80 o 
   4   1   6        2.38        0.00     10.98 o 
   5   1   6       98.25       77.66     16.78 o 
   6   1   6       17.73        0.00     13.63 o 
   7   1   6       63.55       52.97     17.91 o 
   8   1   6        6.81       17.79     18.78 o 
 -13   2   6     1349.41     1421.42     83.91 o 
 -12   2   6     4802.65     4637.59    212.60 o 
 -11   2   6     5860.84     5795.97    102.94 o 
 -10   2   6     7333.70     7277.18    133.72 o 
  -9   2   6    11517.46    11441.41    148.32 o 
  -8   2   6     6686.34     6742.93     90.04 o 
  -7   2   6     7271.45     7172.27     61.70 o 
  -6   2   6       20.32       41.64      7.62 o 
  -5   2   6      181.74      189.20      9.96 o 
  -4   2   6       88.25      102.59      7.82 o 
  -3   2   6     3526.93     3293.88     39.44 o 
  -2   2   6     9330.36     8792.86     92.02 o 
  -1   2   6    23056.21    22052.63    229.21 o 
   0   2   6    15845.02    15369.63    155.83 o 
   1   2   6    26174.74    26524.13    210.17 o 
   2   2   6    27191.07    27944.98    223.56 o 
   3   2   6    10332.72    10305.64     95.34 o 
   4   2   6     4970.62     4984.97     62.66 o 
   5   2   6     1469.94     1496.20     44.48 o 
   6   2   6       22.11        6.42     14.35 o 
   7   2   6      132.91       88.84     18.93 o 
   8   2   6     1174.13     1193.52     46.40 o 
 -13   3   6        2.66        0.00     31.60 o 
 -12   3   6        0.24       40.74     36.74 o 
 -11   3   6      159.79      142.79     22.81 o 
 -10   3   6      262.88      252.33     28.22 o 
  -9   3   6       17.48       57.60     16.07 o 
  -8   3   6      769.00      868.83     23.49 o 
  -7   3   6      269.18      282.75     13.43 o 
  -6   3   6    12329.10    12507.16     92.94 o 
  -5   3   6       13.45        2.75      5.72 o 
  -4   3   6      439.84      485.11     13.50 o 
  -3   3   6     1112.47     1142.61     19.48 o 
  -2   3   6      836.83      858.22     32.32 o 
  -1   3   6       21.64       16.76      7.78 o 
   0   3   6      257.76      315.03     16.80 o 
   1   3   6      662.92      795.57     21.86 o 
   2   3   6       11.13        1.42      9.11 o 
   3   3   6      301.55      292.55     19.39 o 
   4   3   6      162.85      129.01     17.61 o 
   5   3   6       63.98       67.66     17.98 o 
   6   3   6       12.54        0.00     15.13 o 
   7   3   6       38.07       24.96     17.06 o 
   8   3   6       24.88       22.51     19.85 o 
 -13   4   6      850.18      700.73     63.46 o 
 -12   4   6     3315.37     3360.74    107.36 o 
 -11   4   6     3595.68     3703.07     93.32 o 
 -10   4   6     6351.08     6453.03    164.41 o 
  -9   4   6    12696.36    12639.60    137.75 o 
  -8   4   6     7546.97     7494.66     77.50 o 
  -7   4   6     6654.08     6766.59     62.46 o 
  -6   4   6       20.97       32.60      7.07 o 
  -5   4   6     1116.96     1151.00     23.07 o 
  -4   4   6    10358.68    10258.90     76.29 o 
  -3   4   6     3763.85     3712.73     40.30 o 
  -2   4   6    12661.24    12153.85    102.36 o 
  -1   4   6    36344.99    36749.03    316.23 o 
   0   4   6     5378.13     5009.71     61.80 o 
   1   4   6    19513.54    20036.60    187.54 o 
   2   4   6    18683.03    18815.77    180.48 o 
   3   4   6     2979.97     2841.72     55.26 o 
   4   4   6     4239.87     4357.07     74.55 o 
   5   4   6      768.57      718.98     36.14 o 
   6   4   6       29.87        6.62     15.67 o 
   7   4   6      164.73      150.33     23.98 o 
   8   4   6      945.29      998.28     45.70 o 
 -13   5   6        0.11        0.00     27.90 o 
 -12   5   6      103.99       96.18     32.81 o 
 -11   5   6       36.58       42.19     20.00 o 
 -10   5   6        1.07        0.00     17.78 o 
  -9   5   6      244.08      272.42     22.87 o 
  -8   5   6        1.53        9.58     10.51 o 
  -7   5   6       66.49       72.10     10.07 o 
  -6   5   6      444.00      495.51     15.08 o 
  -5   5   6       16.66        4.68      6.01 o 
  -4   5   6      151.37      139.01      8.64 o 
  -3   5   6      396.14      551.22     15.19 o 
  -2   5   6     1126.00     1244.06     20.75 o 
  -1   5   6      732.96      820.50     19.17 o 
   0   5   6       13.81        6.71      7.71 o 
   1   5   6       32.42       34.39      8.67 o 
   2   5   6       65.19       53.62     11.33 o 
   3   5   6        1.93        0.00      9.89 o 
   4   5   6       93.17       99.39     17.46 o 
   5   5   6      644.17      694.26     33.07 o 
   6   5   6     1179.44     1167.58     45.29 o 
   7   5   6        6.62        0.00     18.34 o 
   8   5   6        5.25       26.70     22.86 o 
 -13   6   6      966.54      965.67     64.02 o 
 -12   6   6     1856.64     1840.53     83.62 o 
 -11   6   6     3360.39     3461.61     77.26 o 
 -10   6   6     6969.84     6925.50    137.51 o 
  -9   6   6     5294.77     5373.58     85.08 o 
  -8   6   6     5582.46     5279.22     66.32 o 
  -7   6   6    11660.72    11383.41     98.91 o 
  -6   6   6      464.49      422.01     13.43 o 
  -5   6   6     1588.10     1541.26     23.50 o 
  -4   6   6      137.80      131.02      8.49 o 
  -3   6   6    20765.71    20683.10    157.27 o 
  -2   6   6    17601.52    17900.15    141.50 o 
  -1   6   6    21727.35    21937.49    166.34 o 
   0   6   6    25028.11    25239.04    199.50 o 
   1   6   6    20222.14    20077.77    175.23 o 
   2   6   6     9593.61     9422.25    105.10 o 
   3   6   6     3187.46     3206.96     71.98 o 
   4   6   6     2773.61     2751.33     54.74 o 
   5   6   6      161.98      138.70     18.51 o 
   6   6   6       76.34       29.13     17.89 o 
   7   6   6      288.06      282.95     29.17 o 
   8   6   6     1424.03     1634.53     84.22 o 
 -13   7   6      125.78      166.74     36.57 o 
 -12   7   6       20.42       37.20     19.35 o 
 -11   7   6       64.55       76.13     21.07 o 
 -10   7   6      104.09      137.44     22.54 o 
  -9   7   6      880.80      873.57     33.84 o 
  -8   7   6      114.41      109.78     15.89 o 
  -7   7   6       81.18      100.86     13.73 o 
  -6   7   6       47.54       67.36      8.08 o 
  -5   7   6     1433.01     1443.94     23.05 o 
  -4   7   6      109.49       86.23      7.84 o 
  -3   7   6     1935.92     1903.68     27.07 o 
  -2   7   6      403.15      408.39     13.73 o 
  -1   7   6     1251.70     1360.73     21.40 o 
   0   7   6      363.86      323.73     13.02 o 
   1   7   6      145.39      133.63     13.12 o 
   2   7   6        3.51        5.33     10.11 o 
   3   7   6        4.44        0.00     11.21 o 
   4   7   6      805.40      979.28     35.64 o 
   5   7   6     1355.02     1360.98     41.17 o 
   6   7   6       77.56       49.29     18.95 o 
   7   7   6        9.01        5.72     19.01 o 
   8   7   6       58.58       92.03     28.71 o 
 -13   8   6      695.24      763.02     52.43 o 
 -12   8   6     1971.11     2003.95     62.20 o 
 -11   8   6     5604.30     5478.53    110.40 o 
 -10   8   6     5060.22     5116.98     87.16 o 
  -9   8   6     3232.10     3261.35     62.75 o 
  -8   8   6    11216.90    11158.60    101.74 o 
  -7   8   6     6602.04     6787.36     68.89 o 
  -6   8   6     1284.21     1347.64     23.14 o 
  -5   8   6      234.12      319.46     11.64 o 
  -4   8   6       21.22        6.52      6.09 o 
  -3   8   6     6580.26     6638.68     59.86 o 
  -2   8   6     9592.28     9197.41     84.71 o 
  -1   8   6    11187.80    10824.33     97.66 o 
   0   8   6    42050.10    43582.05    399.09 o 
   1   8   6    12559.06    12462.68    112.20 o 
   2   8   6     6593.10     6446.36    100.26 o 
   3   8   6     5635.63     5599.68     98.71 o 
   4   8   6     6368.93     6448.74     91.19 o 
   5   8   6     1451.02     1527.59     43.55 o 
   6   8   6      871.29      842.27     46.78 o 
   7   8   6      578.89      509.17     38.32 o 
   8   8   6     1264.10     1342.09     64.27 o 
 -12   9   6       57.77      114.93     23.32 o 
 -11   9   6       37.73       69.34     21.78 o 
 -10   9   6        1.40       26.70     17.17 o 
  -9   9   6      191.40      207.16     30.52 o 
  -8   9   6      265.04      257.93     16.70 o 
  -7   9   6     4050.83     4182.06     53.02 o 
  -6   9   6      173.44      162.83     11.14 o 
  -5   9   6      288.62      322.13     12.54 o 
  -4   9   6     1549.06     1515.95     22.15 o 
  -3   9   6      397.56      383.99     13.77 o 
  -2   9   6     1174.33     1221.66     22.02 o 
  -1   9   6      416.41      498.43     15.00 o 
   0   9   6       15.83       27.55      8.29 o 
   1   9   6      105.03      144.26     10.60 o 
   2   9   6       50.17       52.03     12.97 o 
   3   9   6      339.09      316.75     23.24 o 
   4   9   6       95.74      119.59     18.61 o 
   5   9   6      235.51      247.85     22.63 o 
   6   9   6       61.13       61.11     18.53 o 
   7   9   6       13.60       22.67     21.80 o 
 -12  10   6     2831.14     2949.49     99.94 o 
 -11  10   6     5190.51     5244.92     90.87 o 
 -10  10   6     6865.14     6820.25     96.20 o 
  -9  10   6     7644.47     7417.50     99.35 o 
  -8  10   6     7948.11     7956.53     85.60 o 
  -7  10   6     2528.07     2507.87     39.74 o 
  -6  10   6     1934.37     1891.66     31.87 o 
  -5  10   6        4.99       14.69      6.71 o 
  -4  10   6      501.47      483.50     13.98 o 
  -3  10   6     3128.20     2989.93     35.81 o 
  -2  10   6    14422.47    14192.47    116.43 o 
  -1  10   6     9912.65     9830.20     83.42 o 
   0  10   6    16426.34    16386.91    139.83 o 
   1  10   6    14540.58    14398.50    131.58 o 
   2  10   6    10491.31    10371.85    107.66 o 
   3  10   6     6706.90     6745.35    109.89 o 
   4  10   6     5332.46     5293.12     87.63 o 
   5  10   6     2233.51     2183.85     48.00 o 
   6  10   6       74.55       95.08     22.78 o 
   7  10   6      647.68      720.40     60.91 o 
 -12  11   6        2.26       39.00     22.04 o 
 -11  11   6       56.40       83.53     21.49 o 
 -10  11   6       70.07      109.64     20.92 o 
  -9  11   6      570.01      520.18     25.47 o 
  -8  11   6      827.37      893.26     28.87 o 
  -7  11   6      221.86      206.21     16.63 o 
  -6  11   6       41.77       29.21      9.29 o 
  -5  11   6      739.43      749.16     17.35 o 
  -4  11   6      317.49      286.28     17.31 o 
  -3  11   6     2427.33     2391.91     32.04 o 
  -2  11   6     2305.59     2231.08     32.85 o 
  -1  11   6       47.25       29.86      7.77 o 
   0  11   6      761.96      742.55     18.73 o 
   1  11   6       33.68       38.18      9.77 o 
   2  11   6       11.22       13.88      8.71 o 
   3  11   6      118.11      120.31     20.16 o 
   4  11   6       50.91       51.98     19.23 o 
   5  11   6       97.93      100.92     21.19 o 
   6  11   6      455.60      432.90     37.68 o 
   7  11   6       52.82       23.80     48.73 o 
 -12  12   6     2962.36     2934.69     79.30 o 
 -11  12   6     3881.17     3978.81    107.54 o 
 -10  12   6     7867.55     7816.50    113.34 o 
  -9  12   6     5919.93     5972.11     88.47 o 
  -8  12   6     5965.90     5900.31     81.38 o 
  -7  12   6     3678.80     3916.06     56.41 o 
  -6  12   6      797.22      769.54     25.26 o 
  -5  12   6      232.99      251.42     12.22 o 
  -4  12   6      984.08      917.98     20.23 o 
  -3  12   6     6190.51     6299.69     60.45 o 
  -2  12   6     6862.79     7020.48     69.10 o 
  -1  12   6    12595.07    12677.55    117.87 o 
   0  12   6    11914.35    11720.59    105.23 o 
   1  12   6    14110.74    13801.89    131.24 o 
   2  12   6    14292.54    13951.65    141.13 o 
   3  12   6     5873.80     6049.54     76.44 o 
   4  12   6     3343.38     3262.07     75.06 o 
   5  12   6     1321.05     1332.50     55.52 o 
   6  12   6       73.68       59.23     24.01 o 
   7  12   6      456.94      322.48     78.88 o 
 -12  13   6        8.76       56.66     27.70 o 
 -11  13   6       11.13       31.75     22.54 o 
 -10  13   6       32.03       75.00     22.55 o 
  -9  13   6      216.27      266.13     28.42 o 
  -8  13   6       78.47       61.55     15.95 o 
  -7  13   6       59.87       51.67     13.90 o 
  -6  13   6        2.52        2.22      9.25 o 
  -5  13   6      210.58      207.26     12.28 o 
  -4  13   6      223.12      220.59     12.17 o 
  -3  13   6     1497.64     1559.69     26.76 o 
  -2  13   6      790.97      850.27     22.17 o 
  -1  13   6      667.88      608.40     26.88 o 
   0  13   6      211.03      193.30     19.72 o 
   1  13   6      149.04      161.61     14.75 o 
   2  13   6      785.57      765.95     26.68 o 
   3  13   6     1664.80     1572.17     46.61 o 
   4  13   6      136.60      186.11     25.89 o 
   5  13   6      449.23      367.93     34.03 o 
   6  13   6      385.85      354.50     36.48 o 
   7  13   6      184.44      285.42     51.81 o 
 -12  14   6     2709.95     2715.37     80.02 o 
 -11  14   6     3259.59     3302.60     78.43 o 
 -10  14   6     4837.27     4928.81     94.21 o 
  -9  14   6     5402.73     5364.84     91.25 o 
  -8  14   6     6210.94     6133.96     90.83 o 
  -7  14   6     2673.10     2685.65     51.10 o 
  -6  14   6      175.39      167.80     14.92 o 
  -5  14   6      228.47      265.44     13.79 o 
  -4  14   6      943.86      964.84     25.93 o 
  -3  14   6     4378.40     4483.80     52.20 o 
  -2  14   6     3396.67     3347.89     48.64 o 
  -1  14   6     2608.67     2535.36     47.91 o 
   0  14   6     5383.87     5386.31     62.60 o 
   1  14   6    18656.67    18162.08    167.07 o 
   2  14   6    15573.88    15058.18    154.64 o 
   3  14   6     5133.80     5090.69     75.07 o 
   4  14   6     3226.63     3350.90     69.28 o 
   5  14   6      477.31      464.04     49.96 o 
   6  14   6        0.01        6.00     22.05 o 
   7  14   6      560.55      584.36     66.03 o 
 -11  15   6        0.40       43.34     27.78 o 
 -10  15   6        4.69       45.48     21.89 o 
  -9  15   6        4.26       13.17     20.88 o 
  -8  15   6       73.39       80.18     18.13 o 
  -7  15   6      414.85      451.26     25.11 o 
  -6  15   6      694.52      702.67     27.80 o 
  -5  15   6       38.60       23.68      9.78 o 
  -4  15   6       18.39        0.65      9.29 o 
  -3  15   6     1047.42     1050.64     26.30 o 
  -2  15   6       28.00       12.74      9.63 o 
  -1  15   6       35.06       30.73     10.12 o 
   0  15   6        2.37       16.32      9.88 o 
   1  15   6        0.78       20.72     11.86 o 
   2  15   6       23.87       40.70     17.97 o 
   3  15   6      745.09      712.37     30.38 o 
   4  15   6      942.87      888.55     57.09 o 
   5  15   6      426.01      387.20     37.78 o 
   6  15   6      112.18       91.23     30.35 o 
 -11  16   6     2985.53     3060.83     77.19 o 
 -10  16   6     3258.33     3353.84     86.95 o 
  -9  16   6     3791.54     3921.63     72.08 o 
  -8  16   6     3964.10     4095.34     96.71 o 
  -7  16   6     1393.35     1356.78     55.92 o 
  -6  16   6      146.69      134.84     16.95 o 
  -5  16   6      198.23      169.27     17.72 o 
  -4  16   6      544.84      508.33     21.34 o 
  -3  16   6      698.07      710.45     22.59 o 
  -2  16   6      953.60     1002.06     29.01 o 
  -1  16   6     6833.66     6681.07     75.09 o 
   0  16   6     5368.79     5096.61     63.13 o 
   1  16   6    14505.36    14015.20    180.46 o 
   2  16   6    15187.02    14618.94    155.06 o 
   3  16   6     2876.63     2944.12     60.00 o 
   4  16   6     1760.28     1639.88     42.69 o 
   5  16   6      244.27      284.91     32.24 o 
   6  16   6       62.98       11.98     24.26 o 
 -11  17   6       19.15       65.83     25.88 o 
 -10  17   6       59.42       73.66     24.50 o 
  -9  17   6       52.24       77.83     22.14 o 
  -8  17   6        9.69        1.23     19.61 o 
  -7  17   6      161.53      173.30     20.26 o 
  -6  17   6      816.14      838.81     36.45 o 
  -5  17   6     1376.89     1339.12     32.70 o 
  -4  17   6     1275.64     1278.84     32.41 o 
  -3  17   6      748.57      754.64     25.19 o 
  -2  17   6      180.64      183.24     17.64 o 
  -1  17   6      135.81      131.25     14.58 o 
   0  17   6      198.43      175.12     15.55 o 
   1  17   6       36.91       67.75     21.67 o 
   2  17   6      414.78      366.42     26.64 o 
   3  17   6      346.62      415.90     40.43 o 
   4  17   6      383.58      364.73     24.72 o 
   5  17   6       90.22       77.64     25.80 o 
   6  17   6       19.26        0.24     27.66 o 
 -11  18   6     1868.43     2047.48     74.09 o 
 -10  18   6     2610.12     2772.66     84.33 o 
  -9  18   6     3513.16     3488.01     86.69 o 
  -8  18   6     3917.07     4090.15     87.80 o 
  -7  18   6      951.58      947.27     44.40 o 
  -6  18   6      548.77      478.45     28.82 o 
  -5  18   6        3.28        4.69     13.28 o 
  -4  18   6      409.71      390.07     20.66 o 
  -3  18   6     7264.68     7106.43     83.93 o 
  -2  18   6     5734.41     5632.67     78.37 o 
  -1  18   6     1454.04     1501.86     38.94 o 
   0  18   6     4446.63     4272.15     61.90 o 
   1  18   6     9546.20     9505.42    124.41 o 
   2  18   6     8068.30     7975.40    112.21 o 
   3  18   6     2258.93     2269.77     58.33 o 
   4  18   6     1001.63     1025.45     38.63 o 
   5  18   6      283.89      294.77     31.98 o 
   6  18   6        0.70        0.00     27.19 o 
 -10  19   6       57.68      112.32     30.84 o 
  -9  19   6      126.73      155.09     26.33 o 
  -8  19   6       28.30        9.37     21.76 o 
  -7  19   6       71.46       61.56     20.05 o 
  -6  19   6     1345.51     1290.06     42.39 o 
  -5  19   6     2807.48     2830.23     54.98 o 
  -4  19   6     3582.42     3452.75     59.64 o 
  -3  19   6       41.77       51.83     14.56 o 
  -2  19   6     1012.10      989.69     39.83 o 
  -1  19   6      697.22      655.50     28.77 o 
   0  19   6        8.95       20.15     13.23 o 
   1  19   6        0.79       24.67     17.09 o 
   2  19   6      152.97      119.15     21.00 o 
   3  19   6       49.05       58.37     18.88 o 
   4  19   6      311.23      429.21     35.16 o 
   5  19   6      182.45      188.31     29.28 o 
 -10  20   6     2938.47     3063.52     94.31 o 
  -9  20   6     2911.19     2838.82     74.39 o 
  -8  20   6     2139.70     2251.13     85.88 o 
  -7  20   6     1370.78     1429.54     49.95 o 
  -6  20   6      438.07      383.53     24.51 o 
  -5  20   6      126.62       98.74     18.50 o 
  -4  20   6       77.10       92.69     18.07 o 
  -3  20   6     6607.45     6406.18     80.97 o 
  -2  20   6     4474.53     4418.69     70.34 o 
  -1  20   6     3303.30     3302.37     67.43 o 
   0  20   6     7360.02     7536.35    103.10 o 
   1  20   6     4089.28     4073.56     81.65 o 
   2  20   6     2370.76     2423.74     58.88 o 
   3  20   6     2233.34     2327.03     62.17 o 
   4  20   6     1301.27     1269.80     58.70 o 
   5  20   6      429.90      414.47     39.58 o 
 -10  21   6       94.46      149.94     36.91 o 
  -9  21   6       60.28       80.82     25.93 o 
  -8  21   6        7.37        8.91     21.87 o 
  -7  21   6       52.27       66.88     21.45 o 
  -6  21   6      414.64      447.76     31.16 o 
  -5  21   6      933.46      929.53     37.26 o 
  -4  21   6     2055.51     2104.70     54.75 o 
  -3  21   6      132.89      119.56     17.33 o 
  -2  21   6     1035.93      982.82     37.84 o 
  -1  21   6      151.42      198.10     22.35 o 
   0  21   6      190.10      201.16     22.06 o 
   1  21   6       27.30       44.11     17.25 o 
   2  21   6      855.47      782.03     42.21 o 
   3  21   6       42.34       83.22     23.72 o 
   4  21   6      446.22      385.66     32.15 o 
   5  21   6      154.26      133.04     24.25 o 
  -9  22   6     2555.50     2608.54     86.46 o 
  -8  22   6     1388.29     1470.09     56.65 o 
  -7  22   6     1090.75     1222.38     48.43 o 
  -6  22   6      753.69      777.94     46.79 o 
  -5  22   6      690.29      650.59     62.38 o 
  -4  22   6       22.95        8.97     16.36 o 
  -3  22   6      916.37      911.50     33.21 o 
  -2  22   6     3892.62     3904.54     71.41 o 
  -1  22   6     9386.64     9321.84    147.83 o 
   0  22   6     4146.76     4250.93     75.38 o 
   1  22   6     3083.46     3194.34     93.07 o 
   2  22   6     2436.70     2386.59     71.83 o 
   3  22   6     1938.13     1995.16     69.76 o 
   4  22   6     1114.62      955.46     94.96 o 
  -9  23   6      193.45      143.73     29.85 o 
  -8  23   6        6.05        0.41     22.13 o 
  -7  23   6       20.02       32.81     20.07 o 
  -6  23   6      187.38      176.96     33.19 o 
  -5  23   6      390.04      407.87     37.49 o 
  -4  23   6      838.68      825.74     39.79 o 
  -3  23   6      853.44      866.64     39.97 o 
  -2  23   6     1583.27     1659.71     54.01 o 
  -1  23   6      216.44      194.51     28.04 o 
   0  23   6      275.44      248.38     25.56 o 
   1  23   6      193.21      190.90     37.70 o 
   2  23   6      136.05      114.15     27.34 o 
   3  23   6      319.65      328.97     34.85 o 
   4  23   6       60.35       85.72     27.38 o 
  -8  24   6     1715.27     1802.67     65.24 o 
  -7  24   6     1775.71     1809.36     62.40 o 
  -6  24   6      731.10      673.75     46.51 o 
  -5  24   6      115.55       62.17     25.90 o 
  -4  24   6      104.42      115.82     29.89 o 
  -3  24   6     1000.08      978.30     54.31 o 
  -2  24   6     3088.15     3018.36     65.03 o 
  -1  24   6     3374.59     3333.67     73.52 o 
   0  24   6     3294.92     3323.40     73.17 o 
   1  24   6     3172.97     3127.91     70.79 o 
   2  24   6     2673.89     2719.03     84.96 o 
   3  24   6     1733.73     1586.98    115.99 o 
  -7  25   6        6.60       17.21     23.66 o 
  -6  25   6      321.97      326.77     60.19 o 
  -5  25   6      754.10      769.45     49.25 o 
  -4  25   6     1021.57     1009.85     45.06 o 
  -3  25   6     1164.62     1169.44     47.40 o 
  -2  25   6      485.53      537.67     33.27 o 
  -1  25   6       41.89       59.35     20.15 o 
   0  25   6        0.54       29.57     23.77 o 
   1  25   6      406.80      393.63     36.91 o 
   2  25   6      225.04      189.90     33.35 o 
  -7  26   6     1172.29     1132.78     63.64 o 
  -6  26   6      295.23      257.49     35.21 o 
  -5  26   6        8.93        0.00     22.77 o 
  -4  26   6      207.45      177.98     26.44 o 
  -3  26   6      388.25      458.62     38.53 o 
  -2  26   6     1476.21     1526.43     49.87 o 
  -1  26   6     2555.79     2486.92     75.26 o 
   0  26   6     3118.26     3146.23     79.89 o 
   1  26   6     2691.77     2766.53    128.58 o 
   2  26   6     1733.32     1716.49     68.95 o 
  -6  27   6      142.75      122.39     31.22 o 
  -5  27   6      348.01      284.94     42.63 o 
  -4  27   6      919.06      785.96     46.32 o 
  -3  27   6      379.96      364.35     32.85 o 
  -2  27   6      408.63      387.51     34.50 o 
  -1  27   6      354.28      380.58     31.56 o 
   0  27   6        2.27       17.29     22.79 o 
   1  27   6       57.08       75.37     28.91 o 
  -4  28   6      421.09      448.55     42.88 o 
  -3  28   6      103.78       99.95     25.84 o 
  -2  28   6      841.54      906.52     54.24 o 
  -1  28   6     1809.70     1882.35     58.46 o 
 -13   1   7     2952.56     3187.35    204.21 o 
 -12   1   7     1389.00     1561.31     77.80 o 
 -11   1   7     2492.44     2514.62     94.03 o 
 -10   1   7     1169.08     1154.03     50.71 o 
  -9   1   7      261.80      324.67     21.53 o 
  -8   1   7      137.68      191.18     16.16 o 
  -7   1   7     1919.89     1883.81     33.25 o 
  -6   1   7     5221.95     4967.43     48.75 o 
  -5   1   7    15482.51    15045.45    115.54 o 
  -4   1   7    12983.36    12310.99     94.01 o 
  -3   1   7    34423.75    33292.18    242.26 o 
  -2   1   7    26521.69    26506.76    254.52 o 
  -1   1   7    12537.51    12645.06    171.88 o 
   0   1   7     1838.14     1690.32     32.48 o 
   1   1   7      168.10      130.56     11.09 o 
   2   1   7      185.31      173.61     14.85 o 
   3   1   7     1466.86     1503.74     47.84 o 
   4   1   7     3086.47     3020.94     54.81 o 
   5   1   7     1115.80     1220.55     43.21 o 
   6   1   7     1467.90     1583.65     46.55 o 
   7   1   7     2754.15     2951.63     63.38 o 
 -13   2   7       47.18      116.04     38.43 o 
 -12   2   7       43.29       45.07     19.49 o 
 -11   2   7      118.14      106.93     27.50 o 
 -10   2   7      857.73      875.93     39.89 o 
  -9   2   7      126.09      126.32     16.94 o 
  -8   2   7      133.59      114.88     11.97 o 
  -7   2   7      615.01      612.34     22.54 o 
  -6   2   7     7482.33     7529.57     65.39 o 
  -5   2   7     1505.89     1660.79     25.67 o 
  -4   2   7       71.95       63.76      7.72 o 
  -3   2   7      173.26      188.75     10.19 o 
  -2   2   7      202.28      222.74     15.49 o 
  -1   2   7        3.37       13.02     11.24 o 
   0   2   7       79.98      112.47     14.56 o 
   1   2   7      349.95      334.80     14.62 o 
   2   2   7      210.96      242.39     15.03 o 
   3   2   7       31.71       46.16     12.56 o 
   4   2   7      547.79      535.55     28.55 o 
   5   2   7       28.39       18.31     15.96 o 
   6   2   7        4.38       17.57     16.31 o 
   7   2   7      215.84      230.48     25.25 o 
 -13   3   7     3402.82     3438.48    113.29 o 
 -12   3   7     3253.10     3273.36     71.21 o 
 -11   3   7     1218.89     1357.01     84.11 o 
 -10   3   7      972.30     1052.50     39.90 o 
  -9   3   7     1723.46     1602.09     40.36 o 
  -8   3   7      308.57      297.50     15.65 o 
  -7   3   7     1391.06     1431.96     23.78 o 
  -6   3   7       51.75       53.79      7.74 o 
  -5   3   7    11186.62    11041.75     87.22 o 
  -4   3   7    29581.23    29239.16    190.96 o 
  -3   3   7    27072.83    26579.36    200.67 o 
  -2   3   7    25088.85    24916.65    209.74 o 
  -1   3   7    22137.36    21803.75    199.33 o 
   0   3   7     8214.59     8571.83    112.88 o 
   1   3   7     6298.97     6515.60     93.54 o 
   2   3   7       40.71       45.79     10.83 o 
   3   3   7     1288.59     1307.92     34.00 o 
   4   3   7     1786.03     1711.75     44.79 o 
   5   3   7     3943.46     3899.31     77.63 o 
   6   3   7     2932.72     3058.11     64.14 o 
   7   3   7     4012.73     4040.04     78.61 o 
 -13   4   7       87.43      139.07     39.90 o 
 -12   4   7      153.37      185.66     34.40 o 
 -11   4   7       11.45       17.53     23.07 o 
 -10   4   7      177.64      150.02     20.20 o 
  -9   4   7       27.94       24.62     14.11 o 
  -8   4   7      959.45      991.46     36.53 o 
  -7   4   7     3052.17     3088.41     36.11 o 
  -6   4   7     2272.33     2352.04     32.57 o 
  -5   4   7       79.72       87.44      8.19 o 
  -4   4   7      900.98      939.73     17.72 o 
  -3   4   7     1063.08     1228.63     30.55 o 
  -2   4   7     1814.07     1944.32     32.10 o 
  -1   4   7       38.61       47.10      8.74 o 
   0   4   7     3719.56     4038.58     61.07 o 
   1   4   7       41.92       43.45     10.32 o 
   2   4   7       11.92       15.58      9.68 o 
   3   4   7     1029.43     1036.93     31.99 o 
   4   4   7      400.95      329.68     24.40 o 
   5   4   7      212.48      234.91     29.05 o 
   6   4   7        4.18       30.46     17.48 o 
   7   4   7        0.59       30.81     20.53 o 
 -13   5   7     3229.56     3316.59    101.62 o 
 -12   5   7     3976.41     3914.04     81.44 o 
 -11   5   7     2259.79     2414.95     73.20 o 
 -10   5   7     1738.64     1737.71     44.70 o 
  -9   5   7      575.84      628.55     24.32 o 
  -8   5   7       75.26       60.60     10.81 o 
  -7   5   7     2437.18     2424.55     37.94 o 
  -6   5   7     5183.60     5012.87     49.06 o 
  -5   5   7    10642.08    10266.60     79.57 o 
  -4   5   7    26919.66    26029.70    185.63 o 
  -3   5   7    25031.52    24798.58    185.72 o 
  -2   5   7    26357.40    26572.36    211.31 o 
  -1   5   7    16278.90    15247.32    187.50 o 
   0   5   7    10723.30    11077.85    130.85 o 
   1   5   7     2817.32     2891.41     56.81 o 
   2   5   7      409.09      484.18     25.44 o 
   3   5   7     1625.92     1542.31     62.70 o 
   4   5   7     4301.38     4155.97     81.42 o 
   5   5   7     5516.18     5534.58     96.24 o 
   6   5   7     3130.26     3257.57     87.99 o 
   7   5   7     5795.53     5752.66    102.64 o 
 -13   6   7        8.01       22.75     27.49 o 
 -12   6   7       13.50       11.21     20.34 o 
 -11   6   7        0.95        6.48     24.30 o 
 -10   6   7       47.13       26.18     16.46 o 
  -9   6   7      309.68      312.62     21.29 o 
  -8   6   7     1816.39     1838.67     38.92 o 
  -7   6   7      757.55      804.64     21.01 o 
  -6   6   7      119.05      119.27      9.37 o 
  -5   6   7      326.12      338.92     13.20 o 
  -4   6   7     2592.45     2750.94     32.04 o 
  -3   6   7      878.78      893.83     20.29 o 
  -2   6   7      715.30      772.43     21.83 o 
  -1   6   7      286.41      284.64     14.06 o 
   0   6   7      379.60      422.02     23.81 o 
   1   6   7      119.21      109.85     15.28 o 
   2   6   7       51.23       51.85     13.37 o 
   3   6   7      854.54      852.55     38.60 o 
   4   6   7      161.71      187.83     24.65 o 
   5   6   7      785.42      755.57     43.83 o 
   6   6   7        0.90       24.96     19.48 o 
   7   6   7       66.70      101.63     28.07 o 
 -13   7   7     2501.40     2925.23     82.57 o 
 -12   7   7     1966.31     2012.78     57.45 o 
 -11   7   7     3542.94     3584.51     83.07 o 
 -10   7   7     1405.15     1446.80     43.54 o 
  -9   7   7      375.97      412.65     19.66 o 
  -8   7   7      158.94      156.05     13.54 o 
  -7   7   7     1998.94     2131.52     29.40 o 
  -6   7   7    10444.26    10383.96     80.39 o 
  -5   7   7    10669.15    10581.21     84.99 o 
  -4   7   7    24009.11    23828.86    164.53 o 
  -3   7   7    31460.75    30200.69    255.44 o 
  -2   7   7    20688.43    20174.12    149.60 o 
  -1   7   7    18011.24    18089.70    150.56 o 
   0   7   7    12670.77    12587.08    134.10 o 
   1   7   7     1563.43     1371.31     39.03 o 
   2   7   7     1254.75     1252.77     37.58 o 
   3   7   7     2738.72     2626.63     62.10 o 
   4   7   7     2543.66     2520.25     59.40 o 
   5   7   7     7179.06     6940.53    110.88 o 
   6   7   7     4338.44     4510.72     92.64 o 
   7   7   7     5026.51     5085.20    111.83 o 
 -13   8   7       28.82        0.00     21.17 o 
 -12   8   7        0.14        2.16     21.09 o 
 -11   8   7        1.13        0.00     21.10 o 
 -10   8   7       48.17       36.97     18.34 o 
  -9   8   7        4.04        8.40     11.31 o 
  -8   8   7      573.46      577.49     22.17 o 
  -7   8   7        9.03        8.43      8.86 o 
  -6   8   7      493.13      517.32     16.32 o 
  -5   8   7      116.91      113.90      9.77 o 
  -4   8   7      311.11      289.63     11.63 o 
  -3   8   7     1817.06     2009.31     30.92 o 
  -2   8   7      137.91      160.41     10.40 o 
  -1   8   7      132.10      129.34     11.06 o 
   0   8   7       11.02       16.86      8.13 o 
   1   8   7     1090.24     1088.50     36.29 o 
   2   8   7       23.62       11.28     11.90 o 
   3   8   7      589.17      641.52     35.47 o 
   4   8   7       86.94       95.91     20.20 o 
   5   8   7      395.20      342.26     27.45 o 
   6   8   7       48.88      130.25     25.69 o 
   7   8   7       12.89       68.21     29.51 o 
 -13   9   7     2641.24     2875.10     98.14 o 
 -12   9   7     1989.71     2046.02     58.93 o 
 -11   9   7     2146.21     2115.09     52.79 o 
 -10   9   7     1273.92     1206.89     43.90 o 
  -9   9   7     1553.51     1637.51     36.19 o 
  -8   9   7      163.20      124.56     18.23 o 
  -7   9   7     1295.35     1262.55     27.22 o 
  -6   9   7     3434.77     3499.28     41.64 o 
  -5   9   7    15357.94    14922.74    113.23 o 
  -4   9   7    11538.38    11120.73     96.23 o 
  -3   9   7    18147.01    17672.29    133.81 o 
  -2   9   7    20651.32    20349.68    200.67 o 
  -1   9   7    11758.42    12103.02    115.60 o 
   0   9   7    11281.73    10999.80    112.39 o 
   1   9   7     3502.96     3253.00     58.71 o 
   2   9   7      467.62      414.14     35.51 o 
   3   9   7       58.48       17.56     17.18 o 
   4   9   7     1294.26     1249.53     62.02 o 
   5   9   7     4055.95     4088.60     83.64 o 
   6   9   7     6360.70     6353.07    143.93 o 
   7   9   7     3706.02     3841.14    188.93 o 
 -12  10   7        1.32       35.37     22.02 o 
 -11  10   7       26.35       16.31     18.05 o 
 -10  10   7       60.23       63.71     20.77 o 
  -9  10   7      195.15      180.62     17.32 o 
  -8  10   7      176.35      160.84     15.51 o 
  -7  10   7       66.10       46.09     11.94 o 
  -6  10   7        2.06       15.63      8.10 o 
  -5  10   7      907.47      866.13     20.72 o 
  -4  10   7      375.69      339.04     14.38 o 
  -3  10   7        3.34        8.93      7.02 o 
  -2  10   7       25.09       37.69      8.36 o 
  -1  10   7      212.94      223.41     12.33 o 
   0  10   7       68.66       84.30     11.03 o 
   1  10   7      256.15      263.42     14.84 o 
   2  10   7      749.55      765.77     29.67 o 
   3  10   7     1168.17     1055.46     44.70 o 
   4  10   7      575.45      488.38     33.09 o 
   5  10   7      254.92      218.43     26.22 o 
   6  10   7        0.38       25.54     27.67 o 
   7  10   7        0.81       11.60     38.43 o 
 -12  11   7     2323.69     2376.57     63.50 o 
 -11  11   7     1425.58     1413.50     46.37 o 
 -10  11   7     1108.00     1151.79     44.08 o 
  -9  11   7      708.99      665.46     27.45 o 
  -8  11   7      225.94      258.24     22.01 o 
  -7  11   7     1973.99     1903.53     37.83 o 
  -6  11   7     1637.02     1681.05     27.81 o 
  -5  11   7     5648.95     5457.29     57.84 o 
  -4  11   7    12693.82    12177.93    104.84 o 
  -3  11   7     8002.85     7861.64     71.85 o 
  -2  11   7    12312.09    12580.84    112.61 o 
  -1  11   7     9020.04     8752.76     85.53 o 
   0  11   7     5091.88     4948.01     89.92 o 
   1  11   7     1389.65     1341.69     29.56 o 
   2  11   7       31.44       25.44     12.77 o 
   3  11   7     1061.26      955.93     32.32 o 
   4  11   7      391.51      541.19     48.08 o 
   5  11   7     1104.55     1171.54     53.34 o 
   6  11   7     4434.03     4429.25    111.81 o 
 -12  12   7        9.35       19.64     24.20 o 
 -11  12   7       49.99       58.10     23.04 o 
 -10  12   7      292.96      304.44     30.96 o 
  -9  12   7      694.95      696.91     30.18 o 
  -8  12   7      312.38      294.84     22.91 o 
  -7  12   7       60.84       64.69     13.02 o 
  -6  12   7      135.14       86.47     10.39 o 
  -5  12   7      827.33      883.29     22.92 o 
  -4  12   7      786.55      789.47     21.88 o 
  -3  12   7        0.18        1.24      7.67 o 
  -2  12   7      125.94      147.00     12.42 o 
  -1  12   7     1303.49     1354.88     28.18 o 
   0  12   7      469.08      489.44     24.38 o 
   1  12   7       11.69        1.67     10.04 o 
   2  12   7      380.19      353.08     19.66 o 
   3  12   7      265.22      220.03     19.25 o 
   4  12   7      234.74      185.66     25.81 o 
   5  12   7       65.36       64.31     23.55 o 
   6  12   7      199.49      200.16     40.91 o 
 -12  13   7     2829.02     2911.99     92.07 o 
 -11  13   7     1210.18     1321.33     82.17 o 
 -10  13   7      372.90      434.89     48.51 o 
  -9  13   7      577.66      599.83     33.61 o 
  -8  13   7       12.23       14.77     14.04 o 
  -7  13   7     2505.91     2497.99     44.76 o 
  -6  13   7     4782.61     4656.68     52.21 o 
  -5  13   7     7994.16     7849.30     84.63 o 
  -4  13   7    12963.53    12928.30    112.60 o 
  -3  13   7     7625.06     7458.11     70.61 o 
  -2  13   7     4126.67     3903.69     71.03 o 
  -1  13   7     3881.09     4002.76     53.72 o 
   0  13   7     3921.25     4104.83     60.29 o 
   1  13   7      195.16      201.81     16.01 o 
   2  13   7        2.58        2.70     11.35 o 
   3  13   7        1.95        0.00     12.65 o 
   4  13   7      186.04      260.96     29.38 o 
   5  13   7     1478.46     1517.79     61.15 o 
   6  13   7     2685.39     2458.11    105.68 o 
 -12  14   7       17.78       27.11     31.17 o 
 -11  14   7      115.24       78.87     27.45 o 
 -10  14   7      748.76      610.66     49.89 o 
  -9  14   7      715.48      706.37     39.69 o 
  -8  14   7     1446.99     1400.71     39.01 o 
  -7  14   7      493.45      492.83     25.32 o 
  -6  14   7       35.48       37.05     11.95 o 
  -5  14   7      543.00      551.61     19.02 o 
  -4  14   7      737.68      785.21     24.00 o 
  -3  14   7      112.81      105.78     13.00 o 
  -2  14   7        1.02        0.00      9.32 o 
  -1  14   7      995.99      955.67     31.25 o 
   0  14   7      167.95      181.97     16.82 o 
   1  14   7      509.47      479.87     22.66 o 
   2  14   7      503.51      498.93     23.89 o 
   3  14   7       27.60       37.87     19.33 o 
   4  14   7       94.68       72.56     25.30 o 
   5  14   7      153.41      101.66     27.01 o 
   6  14   7      255.81      259.05     38.43 o 
 -11  15   7     1165.44     1272.88     60.72 o 
 -10  15   7      431.33      435.27     44.75 o 
  -9  15   7      134.30       82.66     23.22 o 
  -8  15   7        7.92       16.35     15.61 o 
  -7  15   7      965.77      943.22     34.60 o 
  -6  15   7     3106.30     3049.84     55.58 o 
  -5  15   7    11667.88    11668.23    106.79 o 
  -4  15   7    17451.74    17532.73    152.67 o 
  -3  15   7     9726.01     9633.81     99.81 o 
  -2  15   7     6303.53     6019.87     94.09 o 
  -1  15   7     3666.45     3601.70     71.33 o 
   0  15   7     6776.71     6656.51     81.97 o 
   1  15   7      710.80      716.12     27.12 o 
   2  15   7        1.56        0.00     14.21 o 
   3  15   7       10.22        0.00     13.50 o 
   4  15   7      454.27      406.58     39.63 o 
   5  15   7     1245.30     1250.31     58.59 o 
   6  15   7     2355.79     2372.03     86.34 o 
 -11  16   7      116.73      148.59     31.12 o 
 -10  16   7      616.59      563.36     54.56 o 
  -9  16   7      270.74      267.54     30.15 o 
  -8  16   7      509.73      479.17     28.80 o 
  -7  16   7      486.71      498.39     27.60 o 
  -6  16   7      338.93      336.21     26.54 o 
  -5  16   7        2.63        9.99     12.55 o 
  -4  16   7      107.86       99.18     14.45 o 
  -3  16   7      417.82      396.35     20.37 o 
  -2  16   7      313.30      298.41     33.35 o 
  -1  16   7       22.04       30.20     10.96 o 
   0  16   7       32.63       13.35     12.44 o 
   1  16   7     1281.46     1290.60     41.36 o 
   2  16   7      757.56      806.30     34.82 o 
   3  16   7     1389.82     1429.31     43.29 o 
   4  16   7      329.16      322.87     37.00 o 
   5  16   7        2.35        9.99     23.37 o 
 -11  17   7     1222.78     1200.25     61.87 o 
 -10  17   7      903.17      956.30     53.10 o 
  -9  17   7      333.74      248.61     29.60 o 
  -8  17   7       29.27       44.04     18.21 o 
  -7  17   7      920.23      945.81     34.17 o 
  -6  17   7      621.99      701.15     27.66 o 
  -5  17   7     9063.79     8840.06    103.72 o 
  -4  17   7    12225.42    12198.98    123.45 o 
  -3  17   7     9550.22     9388.10    109.76 o 
  -2  17   7    14589.01    14340.46    140.96 o 
  -1  17   7     3848.00     3781.50     54.66 o 
   0  17   7     6414.74     6180.00     86.16 o 
   1  17   7     1488.38     1558.82     65.24 o 
   2  17   7       29.68       62.25     17.84 o 
   3  17   7       76.05       77.48     18.79 o 
   4  17   7      706.62      700.38     47.41 o 
   5  17   7     1075.92     1049.07     73.38 o 
 -11  18   7       53.29       51.97     28.46 o 
 -10  18   7      485.40      495.47     50.10 o 
  -9  18   7      284.78      400.82     35.70 o 
  -8  18   7      149.14      128.66     24.87 o 
  -7  18   7      499.92      468.92     30.26 o 
  -6  18   7      542.25      472.82     25.72 o 
  -5  18   7      258.61      247.65     23.01 o 
  -4  18   7      493.10      490.57     29.03 o 
  -3  18   7       30.55       33.28     14.28 o 
  -2  18   7       10.99        6.29     13.69 o 
  -1  18   7      176.02      146.05     17.48 o 
   0  18   7       39.33       44.21     13.56 o 
   1  18   7      125.32      140.04     20.80 o 
   2  18   7     1199.01     1211.40     43.34 o 
   3  18   7     1263.63     1142.67     42.47 o 
   4  18   7      251.77      278.10     30.99 o 
   5  18   7        1.97        5.22     27.55 o 
 -10  19   7     1261.16     1270.38     50.63 o 
  -9  19   7      299.17      257.85     46.86 o 
  -8  19   7        5.28       28.44     20.26 o 
  -7  19   7      594.82      607.80     31.43 o 
  -6  19   7     1276.83     1297.55     49.79 o 
  -5  19   7     4891.98     4767.06     79.13 o 
  -4  19   7     8674.50     8836.31    100.43 o 
  -3  19   7     8483.24     8442.75    105.03 o 
  -2  19   7     2957.33     3037.37     59.58 o 
  -1  19   7     3649.30     3738.52    102.22 o 
   0  19   7     8233.86     7804.64    109.59 o 
   1  19   7      741.70      732.07     39.37 o 
   2  19   7      633.64      594.24     34.88 o 
   3  19   7        1.14        0.00     17.46 o 
   4  19   7     1042.90      987.00     37.71 o 
 -10  20   7      224.15      251.89     40.16 o 
  -9  20   7      451.50      418.84     39.12 o 
  -8  20   7      463.27      444.12     34.37 o 
  -7  20   7      598.28      593.75     31.28 o 
  -6  20   7      151.33      103.96     41.89 o 
  -5  20   7      177.43      123.33     28.05 o 
  -4  20   7      217.50      206.41     21.85 o 
  -3  20   7       26.93       20.80     16.19 o 
  -2  20   7        1.00        0.00     14.65 o 
  -1  20   7       63.19       70.08     17.83 o 
   0  20   7        6.60        6.61     15.61 o 
   1  20   7      452.96      439.48     44.13 o 
   2  20   7      356.10      433.89     44.21 o 
   3  20   7      559.88      502.30     33.80 o 
   4  20   7      422.52      396.86     28.76 o 
  -9  21   7       29.66        8.88     22.59 o 
  -8  21   7        0.34        0.00     19.82 o 
  -7  21   7      450.83      424.07     38.37 o 
  -6  21   7     1532.26     1514.83     69.97 o 
  -5  21   7     2868.07     2940.14     66.09 o 
  -4  21   7     3577.22     3732.49     60.46 o 
  -3  21   7     2214.00     2319.61     54.43 o 
  -2  21   7     6813.03     6658.97     98.21 o 
  -1  21   7     6275.43     6093.32     92.59 o 
   0  21   7     1866.59     1870.48     54.62 o 
   1  21   7      525.87      562.02     38.06 o 
   2  21   7      174.36      147.34     33.58 o 
   3  21   7        0.66        0.00     19.68 o 
   4  21   7      504.84      503.67     33.62 o 
  -9  22   7       86.46       60.38     25.57 o 
  -8  22   7      239.55      268.29     30.20 o 
  -7  22   7      177.32      185.41     30.76 o 
  -6  22   7      504.66      530.48     40.94 o 
  -5  22   7      576.63      542.77     34.78 o 
  -4  22   7      302.53      282.27     27.00 o 
  -3  22   7      220.74      177.26     22.58 o 
  -2  22   7      187.62      184.10     22.61 o 
  -1  22   7      104.72       92.06     20.30 o 
   0  22   7      559.72      521.52     36.90 o 
   1  22   7      424.11      393.27     36.83 o 
   2  22   7     1245.09     1295.18     77.05 o 
   3  22   7      554.27      504.43     37.67 o 
  -8  23   7      266.62      330.94     31.70 o 
  -7  23   7      607.88      564.91     43.74 o 
  -6  23   7     1586.64     1642.76     64.29 o 
  -5  23   7     1884.79     1938.87     62.35 o 
  -4  23   7     2334.74     2352.12     61.33 o 
  -3  23   7     3038.03     3103.64     64.98 o 
  -2  23   7     3237.60     3290.94     67.29 o 
  -1  23   7     2546.33     2548.37     59.50 o 
   0  23   7     1037.66     1101.70     44.66 o 
   1  23   7      791.24      726.59     46.67 o 
   2  23   7       54.70       69.53     28.59 o 
   3  23   7       43.24       60.41     24.24 o 
  -8  24   7      141.23      183.92     40.76 o 
  -7  24   7      200.62      159.58     31.63 o 
  -6  24   7      816.19      817.91     50.36 o 
  -5  24   7      382.84      396.98     39.98 o 
  -4  24   7      172.32      175.69     25.01 o 
  -3  24   7      404.90      440.78     30.33 o 
  -2  24   7      105.69      126.85     22.15 o 
  -1  24   7      269.67      334.60     31.41 o 
   0  24   7     1432.57     1435.43     60.80 o 
   1  24   7      837.48      807.23     65.92 o 
   2  24   7      707.26      731.09     48.51 o 
  -7  25   7      514.35      533.50     45.98 o 
  -6  25   7     1006.71      970.09     54.85 o 
  -5  25   7      915.80      992.34     54.23 o 
  -4  25   7     1534.43     1624.16     56.21 o 
  -3  25   7     3807.09     3760.94     98.02 o 
  -2  25   7     2167.17     2258.93     81.94 o 
  -1  25   7     1970.79     2145.70     79.76 o 
   0  25   7     1157.83     1134.58     47.73 o 
   1  25   7      622.56      652.94     48.09 o 
  -6  26   7      141.04      115.07     30.61 o 
  -5  26   7      176.06      199.96     32.57 o 
  -4  26   7      125.02      104.92     24.62 o 
  -3  26   7      114.69      108.97     24.98 o 
  -2  26   7        1.93       22.20     20.58 o 
  -1  26   7      301.77      303.35     29.41 o 
   0  26   7      764.00      786.64     43.18 o 
  -5  27   7     1364.92     1434.39     65.62 o 
  -4  27   7     1379.24     1396.21     80.91 o 
  -3  27   7     2262.30     2190.85     75.32 o 
  -2  27   7     2218.39     2332.95     72.19 o 
  -1  27   7     1839.09     1904.04     89.80 o 
 -13   0   8      233.80      195.08     59.04 o 
 -12   0   8      272.41      211.03     40.69 o 
 -11   0   8      718.46      675.80     55.22 o 
 -10   0   8     3261.53     3202.36    105.82 o 
  -9   0   8     5681.80     5787.72     97.96 o 
  -8   0   8     5377.85     5340.95     86.43 o 
  -7   0   8     7653.31     7512.24     99.30 o 
  -6   0   8    19247.47    18805.47    210.84 o 
  -5   0   8    10802.36    10340.16    134.43 o 
  -4   0   8    10487.11    10013.26    118.12 o 
  -3   0   8    13858.64    13653.48    170.23 o 
  -2   0   8     2657.89     2828.81     75.88 o 
  -1   0   8      214.36      181.17     23.79 o 
   0   0   8     1147.57     1221.21     42.69 o 
   1   0   8     6532.17     6534.88    117.69 o 
   2   0   8     9831.55     9562.05    158.99 o 
   3   0   8    23485.23    23465.92    325.19 o 
   4   0   8    13848.96    13619.71    222.85 o 
   5   0   8     4420.46     4511.23    157.69 o 
   6   0   8     2491.44     2661.32    103.70 o 
   7   0   8     1726.79     1763.19    100.86 o 
 -13   1   8        0.11        2.29     27.12 o 
 -12   1   8       10.37       24.17     21.56 o 
 -11   1   8       27.56       28.19     20.07 o 
 -10   1   8       93.69       97.25     21.30 o 
  -9   1   8        0.25        0.00     10.15 o 
  -8   1   8       53.66       57.89     11.26 o 
  -7   1   8      464.26      461.78     17.43 o 
  -6   1   8      202.06      222.36     12.68 o 
  -5   1   8      275.85      286.09     13.16 o 
  -4   1   8       44.82       35.49      6.48 o 
  -3   1   8       19.05       32.55      7.91 o 
  -2   1   8     1291.17     1275.13     35.01 o 
  -1   1   8      249.30      220.41     18.38 o 
   0   1   8       63.45       54.68     10.76 o 
   1   1   8       22.20       23.65     10.75 o 
   2   1   8      284.77      263.76     20.27 o 
   3   1   8      194.72      215.47     30.15 o 
   4   1   8      503.16      454.15     52.50 o 
   5   1   8        0.11       27.75     20.41 o 
   6   1   8       35.90       40.24     21.03 o 
   7   1   8        4.66       35.04     29.19 o 
 -13   2   8      160.31      124.86     33.87 o 
 -12   2   8      156.48      100.57     32.06 o 
 -11   2   8      817.09      794.16     40.99 o 
 -10   2   8     1670.28     1717.13     46.99 o 
  -9   2   8     6078.22     6372.43     69.51 o 
  -8   2   8    10429.21    10463.13     90.61 o 
  -7   2   8     9203.29     9153.48     81.39 o 
  -6   2   8    18252.03    17782.26    134.91 o 
  -5   2   8    18016.67    17728.98    129.98 o 
  -4   2   8    13806.60    13427.09    102.42 o 
  -3   2   8     4449.08     4163.94     55.21 o 
  -2   2   8     4510.33     4622.07     67.17 o 
  -1   2   8      118.10      139.06     18.41 o 
   0   2   8     2541.07     2495.11     51.59 o 
   1   2   8     3875.77     3868.38     65.27 o 
   2   2   8    11958.75    12187.25    146.05 o 
   3   2   8    13831.46    13775.49    151.65 o 
   4   2   8     7871.67     7992.13    144.01 o 
   5   2   8     5544.94     5589.96    123.95 o 
   6   2   8     2719.14     2763.15     94.55 o 
   7   2   8     2479.43     2503.15     90.73 o 
 -13   3   8        9.23        0.00     19.42 o 
 -12   3   8       50.52       21.07     17.31 o 
 -11   3   8       54.76       35.85     21.13 o 
 -10   3   8      159.53      176.62     21.76 o 
  -9   3   8     1245.03     1221.60     29.20 o 
  -8   3   8      812.92      819.50     21.87 o 
  -7   3   8      932.08      943.61     22.39 o 
  -6   3   8      450.08      488.82     15.96 o 
  -5   3   8     1131.16     1117.19     23.25 o 
  -4   3   8      657.48      609.02     14.65 o 
  -3   3   8      321.91      329.09     11.81 o 
  -2   3   8     1761.08     1884.60     37.71 o 
  -1   3   8     1923.91     2019.56     70.60 o 
   0   3   8        0.39        5.33     10.04 o 
   1   3   8      311.94      316.67     26.66 o 
   2   3   8      546.94      623.48     30.57 o 
   3   3   8      122.27      101.35     21.71 o 
   4   3   8      337.34      298.68     32.75 o 
   5   3   8       37.41       44.56     25.95 o 
   6   3   8       96.30      106.64     25.32 o 
 -13   4   8      235.28      272.77     42.76 o 
 -12   4   8       28.12       10.70     24.73 o 
 -11   4   8      617.07      578.14     37.33 o 
 -10   4   8     1305.91     1273.97     36.42 o 
  -9   4   8    11525.09    11252.36    110.22 o 
  -8   4   8    10807.44    10772.02     92.77 o 
  -7   4   8     8276.11     8157.78     71.80 o 
  -6   4   8    15116.59    14651.70    112.03 o 
  -5   4   8     7032.31     6783.01     61.97 o 
  -4   4   8    10305.60     9927.00     81.86 o 
  -3   4   8     6976.47     6943.95     66.82 o 
  -2   4   8     4454.25     4531.80     61.93 o 
  -1   4   8        0.27        0.00      8.98 o 
   0   4   8     1893.55     1981.67     46.68 o 
   1   4   8      559.22      536.14     26.95 o 
   2   4   8     5603.35     5608.34     86.15 o 
   3   4   8    11217.25    11410.96    160.31 o 
   4   4   8     6064.27     6315.48    110.83 o 
   5   4   8     5001.45     5442.63    119.43 o 
   6   4   8     3483.17     3464.22     83.58 o 
 -13   5   8       88.24       73.55     25.19 o 
 -12   5   8       50.00        0.00     24.26 o 
 -11   5   8      168.16      130.36     22.76 o 
 -10   5   8      222.37      199.28     19.85 o 
  -9   5   8     2757.02     2631.71     47.48 o 
  -8   5   8     1237.83     1218.92     28.19 o 
  -7   5   8      349.70      320.35     15.45 o 
  -6   5   8      128.11      142.42     11.06 o 
  -5   5   8       12.78       11.86      6.81 o 
  -4   5   8      322.83      348.92     14.53 o 
  -3   5   8     5063.96     5634.18     66.61 o 
  -2   5   8        4.40        0.00      7.41 o 
  -1   5   8     1129.73     1278.32     30.02 o 
   0   5   8        0.63        8.50     10.41 o 
   1   5   8      827.08      805.02     33.94 o 
   2   5   8      440.32      472.27     28.02 o 
   3   5   8      365.94      422.13     32.13 o 
   4   5   8       10.98       14.48     19.06 o 
   5   5   8       16.49       28.98     24.32 o 
   6   5   8        7.88       10.84     22.28 o 
 -13   6   8      249.30      279.97     29.60 o 
 -12   6   8        7.29        0.00     23.63 o 
 -11   6   8       28.63       27.50     18.66 o 
 -10   6   8     1872.01     1843.74     48.85 o 
  -9   6   8     9769.90     9768.20    106.09 o 
  -8   6   8     4055.34     3958.46     47.15 o 
  -7   6   8     7350.88     7326.74     71.70 o 
  -6   6   8     9079.86     9102.86     78.23 o 
  -5   6   8     3674.30     3403.21     37.66 o 
  -4   6   8     9668.89     9444.25     81.50 o 
  -3   6   8     6697.87     6967.36     79.00 o 
  -2   6   8     3546.36     3417.95     56.72 o 
  -1   6   8     2154.71     2116.11     38.61 o 
   0   6   8      857.03      823.16     40.91 o 
   1   6   8     2517.16     2474.84     55.24 o 
   2   6   8     4294.17     4301.32     73.82 o 
   3   6   8    14421.04    14393.07    188.83 o 
   4   6   8     7536.77     7708.91    127.22 o 
   5   6   8     4422.06     4741.26    111.11 o 
   6   6   8     3868.81     3962.83     89.57 o 
 -13   7   8       22.87        0.00     21.12 o 
 -12   7   8        1.36        6.14     22.57 o 
 -11   7   8       66.74       72.20     17.60 o 
 -10   7   8        0.63        4.22     15.51 o 
  -9   7   8        9.30        5.02     13.65 o 
  -8   7   8      164.92      168.92     15.38 o 
  -7   7   8        0.21        0.00      8.50 o 
  -6   7   8      894.64      932.04     22.12 o 
  -5   7   8        0.68        7.16      7.07 o 
  -4   7   8      788.26      783.18     19.63 o 
  -3   7   8     8044.57     8475.09     78.83 o 
  -2   7   8      341.68      347.17     16.60 o 
  -1   7   8        3.55       18.63      9.25 o 
   0   7   8      275.65      276.42     19.00 o 
   1   7   8       10.44       16.80     14.02 o 
   2   7   8      318.97      324.85     24.90 o 
   3   7   8       10.78       16.49     17.66 o 
   4   7   8       20.35       32.58     19.89 o 
   5   7   8       50.97       68.19     27.34 o 
   6   7   8        0.96        0.06     23.53 o 
 -13   8   8      468.32      482.37     35.54 o 
 -12   8   8       85.46      103.08     23.68 o 
 -11   8   8       28.06       28.66     17.86 o 
 -10   8   8      988.08      990.87     37.14 o 
  -9   8   8     6008.70     6206.47     84.25 o 
  -8   8   8     8371.44     8446.90     88.70 o 
  -7   8   8     5903.10     5786.09     60.49 o 
  -6   8   8    11469.83    11287.18    100.68 o 
  -5   8   8     7350.41     7303.10     69.86 o 
  -4   8   8     5034.27     4875.93     51.53 o 
  -3   8   8     9716.77     9485.75     94.26 o 
  -2   8   8     1641.75     1560.55     27.14 o 
  -1   8   8      326.69      370.12     21.84 o 
   0   8   8     1633.17     1618.58     41.08 o 
   1   8   8     7491.47     7641.45    111.48 o 
   2   8   8     6524.95     6711.34    129.49 o 
   3   8   8     8087.27     8025.58    126.92 o 
   4   8   8     6059.96     6105.21    103.23 o 
   5   8   8     7111.64     7410.02    164.92 o 
   6   8   8     3705.78     3792.95     94.81 o 
 -13   9   8        4.33       12.79     29.77 o 
 -12   9   8       47.49       49.07     22.78 o 
 -11   9   8       43.42       42.37     22.95 o 
 -10   9   8      165.30      147.50     20.22 o 
  -9   9   8      165.12      181.35     19.50 o 
  -8   9   8      118.83      166.30     15.86 o 
  -7   9   8        3.42       13.80      9.67 o 
  -6   9   8       39.99       53.97     10.00 o 
  -5   9   8       22.61       40.47      8.26 o 
  -4   9   8     3223.49     3234.05     40.32 o 
  -3   9   8     2835.23     2965.76     43.59 o 
  -2   9   8     1117.58     1079.56     23.83 o 
  -1   9   8        3.19        0.00      7.85 o 
   0   9   8       10.24       17.14     10.59 o 
   1   9   8       12.00       29.72     12.37 o 
   2   9   8      175.81      148.35     21.75 o 
   3   9   8      242.30      258.19     27.97 o 
   4   9   8      699.00      653.69     39.08 o 
   5   9   8       61.14       75.79     21.98 o 
   6   9   8      168.29      155.16     32.77 o 
 -12  10   8       32.33        1.59     25.19 o 
 -11  10   8      196.53      249.05     32.93 o 
 -10  10   8     1516.68     1481.74     49.81 o 
  -9  10   8     5367.94     5274.13     77.21 o 
  -8  10   8    10532.26    10770.27    113.51 o 
  -7  10   8     8549.26     8553.82     82.68 o 
  -6  10   8     8962.91     9040.30     82.32 o 
  -5  10   8    15724.03    15736.73    118.84 o 
  -4  10   8     5897.00     5791.21     61.22 o 
  -3  10   8     4279.26     4299.48     59.60 o 
  -2  10   8      952.26      944.91     27.77 o 
  -1  10   8       38.14       30.55      9.78 o 
   0  10   8     1465.36     1475.51     34.66 o 
   1  10   8     5510.02     5673.94     89.11 o 
   2  10   8     5273.07     5075.81     86.66 o 
   3  10   8     5184.03     5199.45     91.21 o 
   4  10   8     3949.51     3896.16     87.47 o 
   5  10   8     6382.79     6544.15    122.55 o 
   6  10   8     4294.23     4038.11    202.43 o 
 -12  11   8      183.95      153.15     36.62 o 
 -11  11   8        1.19        0.00     21.84 o 
 -10  11   8      369.86      423.83     27.59 o 
  -9  11   8       13.01       13.90     14.68 o 
  -8  11   8        4.83       30.99     13.58 o 
  -7  11   8        7.80       29.54     10.85 o 
  -6  11   8      297.32      276.59     15.10 o 
  -5  11   8       38.13       83.58     11.52 o 
  -4  11   8       68.43       86.34     10.73 o 
  -3  11   8       37.79       21.50      8.80 o 
  -2  11   8      486.14      451.22     18.03 o 
  -1  11   8     1190.53     1183.85     36.73 o 
   0  11   8        2.17        0.00      9.13 o 
   1  11   8        2.80       15.68     12.70 o 
   2  11   8       51.26       62.06     19.81 o 
   3  11   8      114.09       96.07     21.88 o 
   4  11   8       98.29      124.36     24.94 o 
   5  11   8      137.83      120.35     28.54 o 
   6  11   8       13.75        0.00     34.07 o 
 -12  12   8       19.42        0.00     25.98 o 
 -11  12   8      229.34      226.63     33.20 o 
 -10  12   8     1161.21     1157.38     43.39 o 
  -9  12   8     2756.50     2765.20     54.42 o 
  -8  12   8     6669.42     6712.91     82.98 o 
  -7  12   8    12355.14    12274.26    123.86 o 
  -6  12   8     9222.61     9239.51     84.61 o 
  -5  12   8    13183.87    12953.17    114.64 o 
  -4  12   8    10949.67    10358.34    104.01 o 
  -3  12   8     3418.77     3378.49     47.19 o 
  -2  12   8      532.67      543.31     20.86 o 
  -1  12   8       81.48       85.83     12.26 o 
   0  12   8      338.36      390.53     21.08 o 
   1  12   8     2549.53     2525.34     45.29 o 
   2  12   8     4776.63     4666.67    122.47 o 
   3  12   8     4238.73     4345.59     90.83 o 
   4  12   8     6040.85     6039.25    149.86 o 
   5  12   8     4249.64     4317.53    107.99 o 
 -12  13   8      111.10       19.34     26.54 o 
 -11  13   8        2.69        0.00     22.64 o 
 -10  13   8       20.23       13.89     17.48 o 
  -9  13   8      269.74      268.95     25.49 o 
  -8  13   8      129.11      140.96     17.33 o 
  -7  13   8        0.13       41.95     13.07 o 
  -6  13   8      365.20      352.99     19.85 o 
  -5  13   8      126.25      105.06     15.30 o 
  -4  13   8        9.07       33.38     10.74 o 
  -3  13   8       34.84       31.51     10.00 o 
  -2  13   8     1395.86     1438.85     33.55 o 
  -1  13   8      911.96      948.37     30.32 o 
   0  13   8      248.74      217.02     19.87 o 
   1  13   8      601.53      586.37     24.63 o 
   2  13   8      455.59      545.73     59.73 o 
   3  13   8       38.64       43.03     20.84 o 
   4  13   8        2.65       35.79     21.92 o 
   5  13   8       31.14       68.53     26.04 o 
 -12  14   8      102.83       84.21     28.61 o 
 -11  14   8      171.37      201.06     38.41 o 
 -10  14   8      383.12      398.74     30.57 o 
  -9  14   8     1809.00     1925.52     58.55 o 
  -8  14   8     3321.79     3354.17     74.31 o 
  -7  14   8     8140.96     8107.74     93.03 o 
  -6  14   8    12353.99    12280.03    112.82 o 
  -5  14   8     9813.54     9467.77    100.66 o 
  -4  14   8     8702.57     8529.60     87.98 o 
  -3  14   8      686.52      710.53     26.63 o 
  -2  14   8      202.24      186.72     16.39 o 
  -1  14   8      690.90      647.28     27.01 o 
   0  14   8     1196.99     1080.84     33.05 o 
   1  14   8     2534.75     2574.32     63.44 o 
   2  14   8     4307.87     4115.78     96.18 o 
   3  14   8     4268.96     4435.69     94.47 o 
   4  14   8     4583.95     4551.11    120.95 o 
   5  14   8     4041.17     4092.81    105.98 o 
 -11  15   8      182.75      246.07     40.37 o 
 -10  15   8      143.06      176.36     25.59 o 
  -9  15   8      717.74      598.09     34.06 o 
  -8  15   8      919.38      938.83     47.72 o 
  -7  15   8       47.45       74.56     15.10 o 
  -6  15   8       10.90       35.44     12.19 o 
  -5  15   8      284.65      323.77     19.03 o 
  -4  15   8      443.81      476.57     25.05 o 
  -3  15   8      556.01      549.75     26.93 o 
  -2  15   8      164.18      151.97     15.16 o 
  -1  15   8       33.49       22.09     12.92 o 
   0  15   8     1508.03     1568.80     43.08 o 
   1  15   8       57.99       39.44     16.13 o 
   2  15   8      156.73      180.84     31.28 o 
   3  15   8      161.67      182.82     29.03 o 
   4  15   8       18.83        5.51     25.19 o 
   5  15   8        0.11        0.00     25.72 o 
 -11  16   8      207.68      192.62     33.29 o 
 -10  16   8      365.81      405.22     32.04 o 
  -9  16   8      950.59      892.43     47.36 o 
  -8  16   8     1985.57     1961.94     50.25 o 
  -7  16   8     2774.66     2661.51     54.54 o 
  -6  16   8    10905.19    10997.00    129.49 o 
  -5  16   8    10849.26    10798.16    112.61 o 
  -4  16   8     2218.87     2191.78     41.76 o 
  -3  16   8     2405.43     2350.39     52.81 o 
  -2  16   8     2417.29     2384.27     46.47 o 
  -1  16   8       61.93       25.35     11.51 o 
   0  16   8     3460.07     3170.91     58.51 o 
   1  16   8     1688.02     1627.57     52.59 o 
   2  16   8     2717.55     2690.55     57.93 o 
   3  16   8     3195.96     3377.84     92.56 o 
   4  16   8     3030.35     3192.83     92.52 o 
   5  16   8     3781.59     3549.19    101.07 o 
 -11  17   8      322.08      265.86     36.70 o 
 -10  17   8      375.23      443.35     62.41 o 
  -9  17   8      510.67      556.87     34.34 o 
  -8  17   8      394.58      390.43     26.72 o 
  -7  17   8      425.04      412.36     27.78 o 
  -6  17   8       46.83       62.27     18.61 o 
  -5  17   8      898.59      955.71     40.32 o 
  -4  17   8      200.07      179.00     18.27 o 
  -3  17   8     1590.62     1596.20     48.90 o 
  -2  17   8      617.74      653.05     28.09 o 
  -1  17   8       31.71       39.82     12.90 o 
   0  17   8      195.63      200.15     22.58 o 
   1  17   8       33.01       38.00     16.94 o 
   2  17   8      512.55      457.05     31.72 o 
   3  17   8       43.56       38.05     22.43 o 
   4  17   8        0.62       22.42     26.76 o 
 -11  18   8      139.37      142.76     32.37 o 
 -10  18   8      657.63      731.81     53.37 o 
  -9  18   8      838.23      869.88     44.26 o 
  -8  18   8     2870.33     3003.37     63.22 o 
  -7  18   8     3724.61     3842.33    113.25 o 
  -6  18   8     8431.44     8201.53    203.59 o 
  -5  18   8     5009.16     5108.66     74.19 o 
  -4  18   8     2664.47     2726.08     64.97 o 
  -3  18   8     2206.93     2243.38     50.91 o 
  -2  18   8       82.39       81.53     16.06 o 
  -1  18   8      122.52       98.94     17.15 o 
   0  18   8     1124.01     1134.69     39.21 o 
   1  18   8      637.05      703.92     35.81 o 
   2  18   8     1042.00     1048.81     41.59 o 
   3  18   8     3717.86     3790.84     99.71 o 
   4  18   8     3677.57     3884.71    105.45 o 
 -10  19   8      140.89      129.99     30.80 o 
  -9  19   8       75.17       39.73     22.30 o 
  -8  19   8      138.78      167.05     22.84 o 
  -7  19   8      525.56      477.46     58.83 o 
  -6  19   8      226.05      193.91     26.08 o 
  -5  19   8      158.00      147.97     17.91 o 
  -4  19   8      186.94      157.56     17.69 o 
  -3  19   8     1450.99     1440.80     43.33 o 
  -2  19   8      456.68      484.06     28.73 o 
  -1  19   8       83.17       59.19     16.23 o 
   0  19   8       84.40       67.32     17.79 o 
   1  19   8      843.76      742.49     37.16 o 
   2  19   8      797.60      815.65     39.31 o 
   3  19   8      100.18      105.48     21.94 o 
   4  19   8       16.62       93.47     28.30 o 
 -10  20   8     1134.41     1143.96     58.86 o 
  -9  20   8     1408.65     1526.18     57.71 o 
  -8  20   8     2665.14     2904.80     89.76 o 
  -7  20   8     5484.51     5660.30    118.08 o 
  -6  20   8     5077.97     5236.72    122.84 o 
  -5  20   8     1832.14     1916.47     43.67 o 
  -4  20   8     2472.00     2466.10     56.17 o 
  -3  20   8     2287.88     2276.25     53.54 o 
  -2  20   8      395.11      391.56     38.24 o 
  -1  20   8       33.24        3.47     16.13 o 
   0  20   8      657.81      551.43     40.05 o 
   1  20   8      744.11      815.47     41.37 o 
   2  20   8     1392.82     1447.62     60.63 o 
   3  20   8     2506.85     2584.12     65.25 o 
  -9  21   8      193.99      205.69     26.82 o 
  -8  21   8       40.74       46.03     24.71 o 
  -7  21   8       68.13       71.41     24.84 o 
  -6  21   8      130.87      133.27     27.60 o 
  -5  21   8       29.48       37.77     18.26 o 
  -4  21   8      382.07      408.48     25.88 o 
  -3  21   8     1023.17     1047.46     43.64 o 
  -2  21   8      556.79      632.65     33.28 o 
  -1  21   8      883.08      796.92     35.67 o 
   0  21   8      465.95      521.85     39.92 o 
   1  21   8      510.47      418.67     37.60 o 
   2  21   8      308.83      292.73     46.08 o 
   3  21   8      142.66      131.26     24.83 o 
  -9  22   8     2276.03     2386.67    102.08 o 
  -8  22   8     1879.92     1741.03     68.03 o 
  -7  22   8     2309.92     2492.59     78.01 o 
  -6  22   8     2702.72     2753.70     80.55 o 
  -5  22   8     1990.29     2053.52     57.99 o 
  -4  22   8     1444.10     1427.31     41.93 o 
  -3  22   8     2617.96     2638.02     59.85 o 
  -2  22   8     1146.33     1159.77     42.88 o 
  -1  22   8      255.19      250.34     30.99 o 
   0  22   8      388.87      362.22     36.39 o 
   1  22   8     1011.73     1022.34     52.46 o 
   2  22   8     1850.11     1944.61     63.50 o 
  -8  23   8       12.75       46.40     26.87 o 
  -7  23   8        8.30       39.60     24.93 o 
  -6  23   8        8.99        0.00     27.52 o 
  -5  23   8      320.25      302.24     29.48 o 
  -4  23   8      335.45      326.39     25.16 o 
  -3  23   8       74.21       74.24     25.31 o 
  -2  23   8      568.46      606.52     42.18 o 
  -1  23   8     2078.79     2082.19     76.28 o 
   0  23   8      425.48      389.53     37.61 o 
   1  23   8       93.02       93.54     27.55 o 
   2  23   8      147.97      147.79     30.28 o 
  -8  24   8     1891.90     2049.92     76.40 o 
  -7  24   8     2323.06     2512.54     99.04 o 
  -6  24   8     2333.78     2393.65     78.35 o 
  -5  24   8     2081.28     2248.78     62.98 o 
  -4  24   8     1566.20     1549.88     50.09 o 
  -3  24   8      510.20      549.04     33.88 o 
  -2  24   8      356.29      396.09     36.53 o 
  -1  24   8        7.41        0.00     18.04 o 
   0  24   8      268.56      290.69     35.95 o 
   1  24   8      512.97      484.35     42.81 o 
  -7  25   8        0.19       42.89     27.10 o 
  -6  25   8        4.51       29.26     24.95 o 
  -5  25   8       62.56       78.77     25.15 o 
  -4  25   8       20.91       38.17     20.92 o 
  -3  25   8       54.75       39.95     20.70 o 
  -2  25   8      166.20      168.60     25.92 o 
  -1  25   8      529.08      553.08     36.97 o 
   0  25   8     1024.90     1052.39     57.22 o 
  -6  26   8     2376.64     2492.45     82.81 o 
  -5  26   8     2555.98     2742.21     97.03 o 
  -4  26   8     1751.78     1925.98     75.28 o 
  -3  26   8      547.67      570.14     36.46 o 
  -2  26   8       45.14       44.24     21.73 o 
  -1  26   8        7.95        0.00     21.81 o 
 -13   1   9      779.52      875.21     55.24 o 
 -12   1   9     1261.41     1300.66     61.00 o 
 -11   1   9     4926.90     4967.05     78.05 o 
 -10   1   9     9617.48     9529.41    100.29 o 
  -9   1   9    11701.85    11814.01    110.90 o 
  -8   1   9    18751.61    18660.78    157.21 o 
  -7   1   9    11203.28    11271.59    105.49 o 
  -6   1   9     4148.61     4097.23     48.82 o 
  -5   1   9       42.55       50.06      8.35 o 
  -4   1   9      678.02      613.79     18.28 o 
  -3   1   9     3184.52     2945.32     53.84 o 
  -2   1   9     5983.74     5904.42    150.88 o 
  -1   1   9     6024.05     6238.06    105.92 o 
   0   1   9    12845.16    12860.29    165.46 o 
   1   1   9     9377.29     9186.44    132.87 o 
   2   1   9    11966.77    12206.63    166.63 o 
   3   1   9     8739.45     8514.35    149.10 o 
   4   1   9     1762.63     1909.33    127.79 o 
   5   1   9      461.82      475.90     52.14 o 
   6   1   9      204.68      242.49     41.77 o 
 -13   2   9       17.93       38.32     25.26 o 
 -12   2   9       49.95       47.01     22.42 o 
 -11   2   9       78.01       55.17     21.33 o 
 -10   2   9      102.15      108.97     19.06 o 
  -9   2   9     1421.89     1299.55     30.88 o 
  -8   2   9       55.39       57.90     13.14 o 
  -7   2   9     1298.73     1288.15     28.05 o 
  -6   2   9       36.82       31.04      8.63 o 
  -5   2   9        0.22        6.31      6.81 o 
  -4   2   9      996.66      986.21     22.94 o 
  -3   2   9       13.17        4.39      8.41 o 
  -2   2   9     1218.25     1173.11     52.34 o 
  -1   2   9      417.10      446.81     35.48 o 
   0   2   9      942.61      997.84     39.30 o 
   1   2   9        2.31        7.66     14.49 o 
   2   2   9     1737.07     1809.66     60.50 o 
   3   2   9      181.06      168.74     28.05 o 
   4   2   9      245.72      188.17     50.78 o 
   5   2   9       87.64       56.83     31.86 o 
   6   2   9       23.29       17.02     33.35 o 
 -13   3   9      522.70      586.97     42.75 o 
 -12   3   9     2213.04     2208.40     59.54 o 
 -11   3   9     4908.88     5084.77     85.57 o 
 -10   3   9     5012.97     5095.49     72.54 o 
  -9   3   9     5146.79     5175.51     63.49 o 
  -8   3   9     8952.01     8872.16     90.17 o 
  -7   3   9     7093.45     7153.48     73.13 o 
  -6   3   9     2314.08     2297.63     38.01 o 
  -5   3   9       37.59       21.41      7.20 o 
  -4   3   9     1870.40     1820.94     31.91 o 
  -3   3   9     2405.37     2361.95     39.53 o 
  -2   3   9     5346.47     5177.06     70.91 o 
  -1   3   9    12577.43    12752.14    156.26 o 
   0   3   9     4970.17     4969.88     82.78 o 
   1   3   9    11913.24    11896.20    144.84 o 
   2   3   9    18394.04    18550.14    207.74 o 
   3   3   9     6771.91     6687.08    114.62 o 
   4   3   9     4526.25     4231.41    102.84 o 
   5   3   9      530.91      547.44     54.13 o 
   6   3   9      142.30      137.41     39.69 o 
 -13   4   9        4.14       21.21     22.90 o 
 -12   4   9       72.19       91.51     23.43 o 
 -11   4   9       99.24      146.90     23.37 o 
 -10   4   9      137.36      144.17     18.07 o 
  -9   4   9     1541.54     1391.59     33.33 o 
  -8   4   9        6.95        2.00     10.68 o 
  -7   4   9      412.72      443.15     18.59 o 
  -6   4   9      396.09      390.68     15.92 o 
  -5   4   9      769.03      740.31     19.39 o 
  -4   4   9     2147.53     2155.89     32.47 o 
  -3   4   9      116.14      126.24     13.86 o 
  -2   4   9      157.35      147.45     13.85 o 
  -1   4   9      110.20      117.90     14.37 o 
   0   4   9     2999.52     3181.59     63.93 o 
   1   4   9      443.02      503.28     28.98 o 
   2   4   9     1646.82     1607.58     48.42 o 
   3   4   9      188.97      107.33     22.98 o 
   4   4   9      314.15      327.82     37.21 o 
   5   4   9       51.56       55.76     28.39 o 
   6   4   9      109.38      132.26     33.61 o 
 -13   5   9      735.43      730.42     55.03 o 
 -12   5   9     2138.74     2257.26     64.88 o 
 -11   5   9     4977.42     4829.41     91.50 o 
 -10   5   9     9485.39     9455.84    106.28 o 
  -9   5   9     2525.06     2787.34     46.14 o 
  -8   5   9     3029.61     3055.93     45.93 o 
  -7   5   9     5654.83     5715.12     63.36 o 
  -6   5   9      190.92      184.44     12.45 o 
  -5   5   9        5.78       15.16      7.39 o 
  -4   5   9      169.89      181.23     12.47 o 
  -3   5   9     1686.58     1567.42     46.84 o 
  -2   5   9     6955.28     6811.46     82.61 o 
  -1   5   9    13871.88    14169.03    157.15 o 
   0   5   9     6096.78     6263.14     97.47 o 
   1   5   9    12383.02    12311.59    149.55 o 
   2   5   9    13193.44    13221.03    161.33 o 
   3   5   9     4335.28     4415.16    102.65 o 
   4   5   9     4005.97     3952.75     95.63 o 
   5   5   9      749.73      719.94     53.08 o 
   6   5   9       95.72       79.56     31.50 o 
 -13   6   9       24.54        0.00     25.14 o 
 -12   6   9       27.53       57.30     24.35 o 
 -11   6   9       17.49       34.53     21.35 o 
 -10   6   9       33.86       85.23     17.00 o 
  -9   6   9      422.82      423.29     21.84 o 
  -8   6   9       13.33        0.00      9.73 o 
  -7   6   9        6.15        3.25      9.24 o 
  -6   6   9      140.03      147.83     11.25 o 
  -5   6   9      507.32      499.15     18.06 o 
  -4   6   9     2838.53     2845.55     40.63 o 
  -3   6   9       13.61       22.30      9.89 o 
  -2   6   9       71.50       60.28     11.85 o 
  -1   6   9      254.90      269.63     20.16 o 
   0   6   9      718.40      778.24     37.39 o 
   1   6   9     1418.40     1438.20     43.85 o 
   2   6   9     1154.19     1196.61     42.63 o 
   3   6   9       22.35        0.00     17.64 o 
   4   6   9       58.96       43.98     22.75 o 
   5   6   9        0.40        0.00     21.91 o 
 -13   7   9     1086.67     1206.87     59.20 o 
 -12   7   9     1424.58     1426.68     60.88 o 
 -11   7   9     4316.12     4237.49     85.09 o 
 -10   7   9    10836.37    10976.52    119.45 o 
  -9   7   9     6613.48     6586.40     82.24 o 
  -8   7   9     4915.09     4860.04     57.88 o 
  -7   7   9     3594.69     3460.97     44.57 o 
  -6   7   9     1091.27     1073.68     26.74 o 
  -5   7   9       93.42      112.42     11.25 o 
  -4   7   9      515.68      473.39     17.68 o 
  -3   7   9     3523.26     3511.98     48.22 o 
  -2   7   9     6615.91     6374.16     80.39 o 
  -1   7   9     7033.05     6755.26     84.14 o 
   0   7   9     7816.09     7554.42    101.33 o 
   1   7   9    13334.34    13528.95    172.70 o 
   2   7   9     5114.81     5136.59    117.36 o 
   3   7   9     1415.15     1610.07     57.27 o 
   4   7   9     3528.10     3562.74     84.89 o 
   5   7   9      812.82      797.86     56.04 o 
 -13   8   9       21.30       18.52     26.62 o 
 -12   8   9       69.63       72.12     27.95 o 
 -11   8   9        9.39       66.67     22.66 o 
 -10   8   9       21.92       70.04     17.80 o 
  -9   8   9      130.92      182.92     18.66 o 
  -8   8   9      201.84      220.75     15.98 o 
  -7   8   9        4.68        1.97      9.34 o 
  -6   8   9       70.54       70.30     10.66 o 
  -5   8   9     1266.69     1220.90     34.82 o 
  -4   8   9     1924.57     1933.11     48.58 o 
  -3   8   9      143.92      155.63     13.47 o 
  -2   8   9      388.55      428.41     21.83 o 
  -1   8   9       48.39       48.34     12.19 o 
   0   8   9      127.73      136.47     25.25 o 
   1   8   9     1004.09     1013.39     46.25 o 
   2   8   9       45.76       65.89     20.24 o 
   3   8   9      124.42      112.74     24.02 o 
   4   8   9      253.04      184.25     26.87 o 
   5   8   9        0.61        0.00     28.95 o 
 -13   9   9      983.93     1070.18     57.15 o 
 -12   9   9     1911.02     1965.23     98.33 o 
 -11   9   9     3962.06     3963.60     83.28 o 
 -10   9   9     6499.17     6605.31     91.77 o 
  -9   9   9     8241.10     8108.74     95.46 o 
  -8   9   9     5918.20     5855.25     77.47 o 
  -7   9   9     2372.48     2269.82     38.50 o 
  -6   9   9     3049.88     2950.79     40.90 o 
  -5   9   9      330.11      369.90     16.40 o 
  -4   9   9      204.40      194.02     13.02 o 
  -3   9   9     2862.55     2879.94     41.77 o 
  -2   9   9     5204.89     5109.73     65.23 o 
  -1   9   9     4041.76     3894.32     60.30 o 
   0   9   9     8337.18     8105.18    165.32 o 
   1   9   9    10997.17    10927.71    139.07 o 
   2   9   9     6310.96     6365.15    126.42 o 
   3   9   9     2440.12     2465.89     67.96 o 
   4   9   9     2313.21     2530.40     67.49 o 
   5   9   9     1135.07     1219.99     83.47 o 
 -12  10   9       10.78        0.92     24.71 o 
 -11  10   9        4.03       48.85     22.15 o 
 -10  10   9        5.29       11.00     17.17 o 
  -9  10   9        8.53        9.81     14.12 o 
  -8  10   9       54.10       24.13     14.14 o 
  -7  10   9       17.79        7.61     10.00 o 
  -6  10   9      482.07      476.32     18.40 o 
  -5  10   9      131.71      134.68     12.44 o 
  -4  10   9     1110.54     1072.47     25.03 o 
  -3  10   9        5.53        0.00      8.55 o 
  -2  10   9      223.41      215.52     15.99 o 
  -1  10   9       24.09       13.91     11.65 o 
   0  10   9       19.72       33.51     13.40 o 
   1  10   9       90.32      105.58     17.75 o 
   2  10   9      141.29      148.27     24.94 o 
   3  10   9       23.26       20.87     20.41 o 
   4  10   9      222.65      222.44     31.12 o 
   5  10   9        2.22       12.06     30.49 o 
 -12  11   9     1342.79     1429.95     64.21 o 
 -11  11   9     2436.78     2491.89     66.29 o 
 -10  11   9     3910.43     3806.19     70.49 o 
  -9  11   9     5109.35     4939.25     86.92 o 
  -8  11   9     7282.25     7420.63     88.69 o 
  -7  11   9     4314.52     4446.96     67.59 o 
  -6  11   9     2057.83     2111.74     38.09 o 
  -5  11   9      723.78      681.90     23.15 o 
  -4  11   9      198.94      221.70     14.35 o 
  -3  11   9      404.98      405.77     20.24 o 
  -2  11   9     4007.61     3939.85     68.80 o 
  -1  11   9     9439.47     8997.31    103.61 o 
   0  11   9    12949.69    12968.84    149.52 o 
   1  11   9    12028.62    12174.61    200.64 o 
   2  11   9     7273.56     7429.77    135.22 o 
   3  11   9     4087.80     4082.20     90.39 o 
   4  11   9     1478.84     1516.53     61.19 o 
   5  11   9      930.09      895.42     57.26 o 
 -12  12   9       31.97       59.47     27.62 o 
 -11  12   9        1.57       19.26     21.58 o 
 -10  12   9       11.87       24.34     17.96 o 
  -9  12   9       36.54       62.68     15.91 o 
  -8  12   9       81.09      154.19     17.04 o 
  -7  12   9      106.99      113.17     14.02 o 
  -6  12   9      436.25      428.45     20.51 o 
  -5  12   9       80.01       82.69     12.31 o 
  -4  12   9      689.66      670.85     26.18 o 
  -3  12   9      539.31      566.04     22.58 o 
  -2  12   9      356.56      363.85     20.43 o 
  -1  12   9       14.41        7.18     11.33 o 
   0  12   9      593.07      616.60     28.05 o 
   1  12   9       44.40       64.36     24.09 o 
   2  12   9       12.39       30.30     21.29 o 
   3  12   9       35.76       62.49     22.58 o 
   4  12   9        7.18        7.34     21.90 o 
   5  12   9        2.61        0.00     30.49 o 
 -12  13   9     1214.30     1300.45     70.91 o 
 -11  13   9     1696.69     1778.30     94.51 o 
 -10  13   9     3797.73     3928.29     67.55 o 
  -9  13   9     4890.04     4764.16     73.31 o 
  -8  13   9     4922.77     4867.99     77.24 o 
  -7  13   9     6050.58     5972.52     69.54 o 
  -6  13   9     1094.12     1098.57     30.70 o 
  -5  13   9      987.44     1004.40     31.74 o 
  -4  13   9      228.82      208.63     17.36 o 
  -3  13   9     3865.03     3795.97     52.68 o 
  -2  13   9     2493.93     2434.36     47.66 o 
  -1  13   9     5319.57     5261.78     74.30 o 
   0  13   9    10990.05    11060.49    161.05 o 
   1  13   9     9826.72     9960.36    180.87 o 
   2  13   9     4578.53     4572.66    104.13 o 
   3  13   9     4174.06     4162.93    132.61 o 
   4  13   9     2328.80     2337.91     74.15 o 
 -12  14   9       16.40       32.35     31.98 o 
 -11  14   9       46.76       53.30     26.65 o 
 -10  14   9        7.72       42.76     18.07 o 
  -9  14   9        0.14       21.55     15.41 o 
  -8  14   9        1.58       11.62     14.85 o 
  -7  14   9      702.78      756.62     26.19 o 
  -6  14   9     1193.71     1260.93     37.58 o 
  -5  14   9      683.52      708.29     26.15 o 
  -4  14   9      779.30      756.43     26.82 o 
  -3  14   9      961.21      994.64     31.43 o 
  -2  14   9       68.03       78.94     16.36 o 
  -1  14   9       50.31       56.33     15.69 o 
   0  14   9       32.45       34.41     15.27 o 
   1  14   9      264.49      227.84     29.08 o 
   2  14   9      134.98      113.58     25.67 o 
   3  14   9       11.31       15.41     21.59 o 
   4  14   9      371.65      332.19     52.39 o 
 -11  15   9     2124.26     2202.71     71.21 o 
 -10  15   9     2932.25     3097.09     63.98 o 
  -9  15   9     3143.05     3243.71     82.55 o 
  -8  15   9     4299.71     4222.44     75.82 o 
  -7  15   9     5144.90     5119.59    110.79 o 
  -6  15   9     1741.40     1815.42     46.27 o 
  -5  15   9     1430.84     1400.05     36.53 o 
  -4  15   9     1750.60     1730.39     40.47 o 
  -3  15   9     2328.74     2397.92     55.91 o 
  -2  15   9     3609.67     3525.73    105.13 o 
  -1  15   9     7891.98     7833.26    105.96 o 
   0  15   9     2669.95     2669.71     56.22 o 
   1  15   9     4789.14     4892.62     93.48 o 
   2  15   9     4089.27     4254.06    108.67 o 
   3  15   9     2565.65     2621.85    107.05 o 
   4  15   9     1905.56     2003.11     89.55 o 
 -11  16   9       16.22       39.23     25.98 o 
 -10  16   9       39.03       32.65     19.26 o 
  -9  16   9       72.97       96.74     19.55 o 
  -8  16   9       45.97       44.98     18.71 o 
  -7  16   9      191.41      234.05     24.45 o 
  -6  16   9      327.02      318.00     21.28 o 
  -5  16   9      229.90      246.66     19.40 o 
  -4  16   9      149.46      130.35     17.27 o 
  -3  16   9      749.60      705.70     30.37 o 
  -2  16   9     1218.79     1234.97     37.57 o 
  -1  16   9      760.29      849.55     37.34 o 
   0  16   9        2.78       21.86     18.46 o 
   1  16   9       38.21       42.55     16.48 o 
   2  16   9       81.26       92.50     24.21 o 
   3  16   9      346.29      369.96     40.99 o 
   4  16   9      886.81      764.83     63.53 o 
 -11  17   9     2028.39     2170.10     73.11 o 
 -10  17   9     1849.80     1900.74     52.96 o 
  -9  17   9     2025.65     2258.04     71.81 o 
  -8  17   9     4262.90     4214.21     92.84 o 
  -7  17   9     4097.74     4041.61     83.23 o 
  -6  17   9      709.37      649.97     29.02 o 
  -5  17   9      329.56      315.30     22.78 o 
  -4  17   9      125.04      120.14     18.38 o 
  -3  17   9      605.01      629.69     30.07 o 
  -2  17   9    10275.89    10267.20    124.84 o 
  -1  17   9     8166.66     8196.69    106.80 o 
   0  17   9     1506.98     1687.65     45.71 o 
   1  17   9     3791.47     3855.93     83.63 o 
   2  17   9     2844.53     2875.73     75.72 o 
   3  17   9     2983.97     3036.10    166.74 o 
 -10  18   9        0.21        0.00     19.65 o 
  -9  18   9      151.39      149.72     25.37 o 
  -8  18   9      136.11      179.85     29.04 o 
  -7  18   9       11.12       28.89     21.42 o 
  -6  18   9        8.90        0.00     13.74 o 
  -5  18   9      411.42      378.91     24.53 o 
  -4  18   9      497.60      516.82     37.10 o 
  -3  18   9      848.32      841.96     34.22 o 
  -2  18   9     2073.09     2127.56     47.96 o 
  -1  18   9      815.23      883.30     38.62 o 
   0  18   9      127.05      113.82     21.01 o 
   1  18   9      139.56      131.59     21.66 o 
   2  18   9      258.10      255.11     25.06 o 
   3  18   9      363.69      345.70     41.19 o 
 -10  19   9     1998.23     2195.45     71.75 o 
  -9  19   9     1629.46     1738.67     65.66 o 
  -8  19   9     2647.48     2539.76     76.48 o 
  -7  19   9     2004.51     1997.41     68.04 o 
  -6  19   9       76.81       52.26     20.19 o 
  -5  19   9       35.87        9.09     15.16 o 
  -4  19   9       30.34       23.24     16.25 o 
  -3  19   9      697.00      758.00     45.05 o 
  -2  19   9     3785.66     3650.86     67.67 o 
  -1  19   9     4740.39     4990.83     92.57 o 
   0  19   9     3201.77     3244.45    118.40 o 
   1  19   9     3636.82     3667.08    106.51 o 
   2  19   9     2666.98     2715.70     74.43 o 
 -10  20   9        0.76       28.99     21.90 o 
  -9  20   9        2.24       41.94     22.35 o 
  -8  20   9       72.78       99.08     31.91 o 
  -7  20   9      292.02      281.68     33.18 o 
  -6  20   9      108.22       73.94     20.01 o 
  -5  20   9      275.00      272.62     22.79 o 
  -4  20   9      489.36      470.57     30.22 o 
  -3  20   9      263.34      282.34     30.12 o 
  -2  20   9      789.62      791.09     40.30 o 
  -1  20   9      592.02      528.84     36.17 o 
   0  20   9       72.35       69.76     22.76 o 
   1  20   9       89.45      114.41     22.70 o 
   2  20   9       14.05       17.04     19.61 o 
  -9  21   9     1817.09     1831.57     76.30 o 
  -8  21   9     1214.52     1252.47     62.31 o 
  -7  21   9     1221.45     1251.60     68.46 o 
  -6  21   9      194.73      182.65     24.96 o 
  -5  21   9        4.67        2.73     15.45 o 
  -4  21   9        5.15        0.00     16.59 o 
  -3  21   9       61.87       80.89     24.57 o 
  -2  21   9     2255.85     2180.30     54.64 o 
  -1  21   9     2990.20     3025.73     73.39 o 
   0  21   9     3025.74     2764.70     76.93 o 
   1  21   9     3254.73     3190.41    108.82 o 
   2  21   9     1847.53     2058.61     80.26 o 
  -8  22   9       30.77        0.00     23.75 o 
  -7  22   9      106.44       84.67     26.77 o 
  -6  22   9      163.65      132.67     34.06 o 
  -5  22   9      237.13      180.33     21.90 o 
  -4  22   9      423.07      503.20     32.44 o 
  -3  22   9      519.40      537.84     33.05 o 
  -2  22   9      202.88      174.13     24.37 o 
  -1  22   9      108.02      111.40     25.14 o 
   0  22   9       12.48       27.90     35.79 o 
   1  22   9       32.75       27.61     24.05 o 
  -8  23   9     1747.77     1801.69     71.62 o 
  -7  23   9     1206.25     1210.75     67.14 o 
  -6  23   9      715.57      662.23     46.87 o 
  -5  23   9       35.49       18.36     18.89 o 
  -4  23   9        6.49        0.00     17.38 o 
  -3  23   9       25.57       30.94     19.30 o 
  -2  23   9      751.24      766.76     38.61 o 
  -1  23   9     3200.67     3196.15     99.93 o 
   0  23   9     2503.98     2500.04     77.67 o 
  -7  24   9      170.18      155.30     31.82 o 
  -6  24   9      257.63      208.79     33.50 o 
  -5  24   9      291.16      268.13     29.82 o 
  -4  24   9      139.52      107.19     23.03 o 
  -3  24   9      227.85      244.61     27.25 o 
  -2  24   9      172.23      182.30     25.84 o 
  -1  24   9      348.81      354.25     38.72 o 
  -6  25   9      474.57      471.21     43.68 o 
  -5  25   9       93.64       61.93     23.39 o 
  -4  25   9       43.01        7.29     21.29 o 
  -3  25   9      285.72      316.75     30.42 o 
  -2  25   9     1098.72     1154.11     46.90 o 
 -13   0  10     2825.21     2912.72    103.01 o 
 -12   0  10     2006.67     2069.15    167.52 o 
 -11   0  10     2703.03     2572.28    112.69 o 
 -10   0  10       35.68        0.00     19.30 o 
  -9   0  10       69.09       59.61     20.82 o 
  -8   0  10      275.06      316.12     28.72 o 
  -7   0  10       83.34       69.89     18.50 o 
  -6   0  10     4212.05     4182.95     83.21 o 
  -5   0  10    10287.15    10055.90    133.87 o 
  -4   0  10    10400.47    10122.87    158.14 o 
  -3   0  10    12967.47    12422.04    182.45 o 
  -2   0  10     8950.29     8655.25    213.75 o 
  -1   0  10     6895.43     6911.13    224.89 o 
   0   0  10     4843.96     4686.22    123.90 o 
   1   0  10     1617.02     1495.57     73.20 o 
   2   0  10     4411.21     4599.71    130.46 o 
   3   0  10        1.80        0.00     31.83 o 
   4   0  10     1506.76     1377.34    112.56 o 
   5   0  10     1570.36     1804.26    194.73 o 
 -13   1  10        0.03        9.25     22.40 o 
 -12   1  10        4.05        0.00     20.43 o 
 -11   1  10       87.98       82.85     25.08 o 
 -10   1  10      127.87      112.39     16.90 o 
  -9   1  10        1.34        0.00     12.20 o 
  -8   1  10       17.93        0.78     11.59 o 
  -7   1  10        0.30        0.00      9.41 o 
  -6   1  10        4.85        0.00      8.92 o 
  -5   1  10      206.59      242.18     18.11 o 
  -4   1  10        0.68        4.64     10.13 o 
  -3   1  10      876.68      842.95     30.52 o 
  -2   1  10       97.55       94.19     20.92 o 
  -1   1  10      321.20      290.23     26.98 o 
   0   1  10       33.24       52.71     16.45 o 
   1   1  10       13.18        0.00     15.28 o 
   2   1  10       78.99       73.05     21.39 o 
   3   1  10       92.16       31.74     26.36 o 
   4   1  10       52.64       65.49     30.79 o 
   5   1  10       36.37       59.24     51.58 o 
 -13   2  10     2291.89     2381.22     63.83 o 
 -12   2  10     2600.67     2750.22     97.51 o 
 -11   2  10     1908.77     1984.83     64.89 o 
 -10   2  10      411.49      353.99     34.10 o 
  -9   2  10     2216.66     2086.89     43.14 o 
  -8   2  10      184.76      186.10     17.10 o 
  -7   2  10      472.50      497.13     21.56 o 
  -6   2  10     4115.26     4003.14     51.99 o 
  -5   2  10    11517.37    11044.59    111.00 o 
  -4   2  10    10424.12     9937.13    110.69 o 
  -3   2  10    10835.97    10499.60    124.77 o 
  -2   2  10    11271.34    10782.05    156.04 o 
  -1   2  10     6421.07     6147.28    110.16 o 
   0   2  10     5144.94     4991.64     91.18 o 
   1   2  10     3045.52     2985.26     90.92 o 
   2   2  10     1469.47     1632.85     81.36 o 
   3   2  10        4.17        0.00     19.91 o 
   4   2  10      971.98     1033.40     70.50 o 
   5   2  10     1892.51     2141.86    147.75 o 
 -13   3  10        0.00       20.22     23.57 o 
 -12   3  10      108.56       99.78     27.35 o 
 -11   3  10       38.72       41.31     19.46 o 
 -10   3  10       20.69       15.19     14.28 o 
  -9   3  10      123.18       82.08     14.76 o 
  -8   3  10        1.96        0.00     11.23 o 
  -7   3  10       33.63       31.01     10.93 o 
  -6   3  10      678.27      700.26     27.40 o 
  -5   3  10      282.47      290.56     18.86 o 
  -4   3  10       81.07       61.39     12.54 o 
  -3   3  10      107.56      111.92     22.41 o 
  -2   3  10      230.37      221.66     21.57 o 
  -1   3  10      951.49      985.35     44.45 o 
   0   3  10      169.09      141.53     21.33 o 
   1   3  10       85.08      107.63     21.37 o 
   2   3  10       35.34       21.12     17.41 o 
   3   3  10       15.96       34.70     23.37 o 
   4   3  10      229.44      237.96     48.83 o 
   5   3  10      267.64      235.67    106.35 o 
 -13   4  10     2572.38     2755.79     79.26 o 
 -12   4  10     4753.36     5029.08     96.48 o 
 -11   4  10     2854.88     2773.39     61.69 o 
 -10   4  10     1436.57     1508.32     45.35 o 
  -9   4  10     3232.12     3025.57     49.57 o 
  -8   4  10       64.26       42.04     15.11 o 
  -7   4  10      892.51      858.22     24.90 o 
  -6   4  10     3786.19     3523.94     47.97 o 
  -5   4  10     5101.46     4916.97     63.08 o 
  -4   4  10     9227.34     8784.17    101.57 o 
  -3   4  10    17052.91    16394.89    190.60 o 
  -2   4  10    13407.52    12895.11    164.42 o 
  -1   4  10     8326.15     8123.72    118.93 o 
   0   4  10     7113.39     7070.92    124.02 o 
   1   4  10     1703.73     1849.48     55.70 o 
   2   4  10      220.36      176.95     30.67 o 
   3   4  10        8.40        0.00     21.91 o 
   4   4  10      490.08      432.11     53.85 o 
   5   4  10     1559.45     1752.74    236.39 o 
 -13   5  10        1.71        0.00     27.55 o 
 -12   5  10      136.97      157.04     28.96 o 
 -11   5  10       20.30       36.05     19.21 o 
 -10   5  10      263.20      187.84     23.73 o 
  -9   5  10      139.87      131.32     15.94 o 
  -8   5  10      206.41      210.44     16.89 o 
  -7   5  10      128.73      114.86     13.02 o 
  -6   5  10      984.82      964.97     26.48 o 
  -5   5  10      209.86      232.00     16.28 o 
  -4   5  10      147.80      159.20     15.95 o 
  -3   5  10      264.83      257.12     20.28 o 
  -2   5  10      224.08      207.25     19.16 o 
  -1   5  10      461.96      466.77     29.56 o 
   0   5  10      611.48      667.76     41.05 o 
   1   5  10      181.17      170.47     24.00 o 
   2   5  10       38.74       24.35     21.07 o 
   3   5  10        0.68        0.00     21.96 o 
   4   5  10      128.83       77.53     34.76 o 
   5   5  10      149.70      141.16     59.40 o 
 -13   6  10     2701.61     2764.47    107.37 o 
 -12   6  10     4931.57     4833.60     94.89 o 
 -11   6  10     4322.85     4374.09     79.22 o 
 -10   6  10     1471.94     1571.29     44.83 o 
  -9   6  10      899.25      879.18     28.45 o 
  -8   6  10       72.81       51.16     12.74 o 
  -7   6  10     1088.26     1031.65     27.29 o 
  -6   6  10     2581.27     2474.16     38.42 o 
  -5   6  10     4789.32     4586.92     57.50 o 
  -4   6  10     7993.66     7802.47     80.15 o 
  -3   6  10    20400.38    19929.21    209.35 o 
  -2   6  10    18099.54    17588.58    189.67 o 
  -1   6  10    11218.84    11105.07    168.92 o 
   0   6  10    10573.13    10278.97    214.41 o 
   1   6  10      648.36      614.26     37.59 o 
   2   6  10       28.54        0.00     19.76 o 
   3   6  10       97.23       47.72     24.47 o 
   4   6  10       95.20      134.65     37.23 o 
 -13   7  10       17.10        0.28     27.56 o 
 -12   7  10       13.73       51.51     32.10 o 
 -11   7  10       54.50       92.22     27.82 o 
 -10   7  10      627.88      677.59     32.88 o 
  -9   7  10      179.51      156.13     16.68 o 
  -8   7  10       37.37       32.73     11.75 o 
  -7   7  10      166.44      141.33     13.26 o 
  -6   7  10      408.38      435.92     19.71 o 
  -5   7  10        0.51        4.48      9.64 o 
  -4   7  10       89.34       82.07     11.00 o 
  -3   7  10      110.24      159.49     16.48 o 
  -2   7  10      156.23      191.93     20.53 o 
  -1   7  10       34.84       59.24     15.23 o 
   0   7  10       79.30      103.30     18.16 o 
   1   7  10       86.43       79.57     18.62 o 
   2   7  10      101.76      109.65     22.42 o 
   3   7  10       48.42       40.51     24.29 o 
   4   7  10       15.85       20.46     30.28 o 
 -13   8  10     2279.92     2361.49     79.12 o 
 -12   8  10     3468.83     3390.42     95.49 o 
 -11   8  10     2584.09     2615.15     74.67 o 
 -10   8  10     1593.79     1631.62     46.41 o 
  -9   8  10      911.99      966.73     33.09 o 
  -8   8  10      288.44      274.66     17.87 o 
  -7   8  10      734.01      730.06     23.00 o 
  -6   8  10     2237.23     2253.11     39.14 o 
  -5   8  10     8395.39     8001.26     80.42 o 
  -4   8  10    11303.67    10997.57    112.29 o 
  -3   8  10    12856.86    12496.72    135.09 o 
  -2   8  10    10967.34    10903.36    145.73 o 
  -1   8  10    11844.72    11516.67    140.53 o 
   0   8  10    11247.86    10966.63    150.68 o 
   1   8  10     1194.73     1207.48     44.08 o 
   2   8  10       16.65        0.00     18.57 o 
   3   8  10        2.39        5.21     20.15 o 
   4   8  10       58.75       57.00     26.57 o 
 -12   9  10        0.64       58.19     23.05 o 
 -11   9  10        0.87        3.56     16.83 o 
 -10   9  10       74.06       71.39     18.41 o 
  -9   9  10      565.43      600.52     30.23 o 
  -8   9  10      577.18      576.92     22.95 o 
  -7   9  10       20.86       17.47     10.02 o 
  -6   9  10       58.84       51.26     11.79 o 
  -5   9  10      796.28      825.37     25.89 o 
  -4   9  10        0.99       16.53      9.73 o 
  -3   9  10      511.10      531.58     25.78 o 
  -2   9  10      112.84      127.20     16.26 o 
  -1   9  10       59.98       66.67     15.03 o 
   0   9  10      295.60      300.80     27.07 o 
   1   9  10     1203.76     1192.20     51.95 o 
   2   9  10       97.08       69.34     21.44 o 
   3   9  10       65.44       46.64     22.63 o 
   4   9  10       40.24       50.17     25.71 o 
 -12  10  10     2431.52     2562.00     70.81 o 
 -11  10  10     1752.86     1812.65     50.97 o 
 -10  10  10     1212.72     1135.14     40.73 o 
  -9  10  10      531.41      523.83     29.29 o 
  -8  10  10       38.55       30.26     12.00 o 
  -7  10  10      826.51      841.44     24.49 o 
  -6  10  10     1301.98     1370.30     31.97 o 
  -5  10  10     7536.15     7537.55     81.47 o 
  -4  10  10     9342.18     9281.46    140.51 o 
  -3  10  10     6418.51     6306.06     85.59 o 
  -2  10  10     9533.09     9453.36    111.90 o 
  -1  10  10     6350.20     6551.13     95.20 o 
   0  10  10     3455.04     3553.02     77.14 o 
   1  10  10     2013.40     2073.09     66.03 o 
   2  10  10       55.17       24.93     19.69 o 
   3  10  10      165.87      172.74     30.78 o 
   4  10  10      125.86      105.89     30.78 o 
 -12  11  10        0.15       21.69     22.31 o 
 -11  11  10       12.44        7.19     17.36 o 
 -10  11  10        7.49       25.46     17.78 o 
  -9  11  10      247.29      243.38     23.66 o 
  -8  11  10      552.63      522.33     29.56 o 
  -7  11  10     1038.96     1008.68     29.50 o 
  -6  11  10       17.16       10.02     10.75 o 
  -5  11  10      128.12      109.54     13.83 o 
  -4  11  10      392.62      389.09     31.32 o 
  -3  11  10       60.79       69.35     13.73 o 
  -2  11  10      925.57      872.95     30.21 o 
  -1  11  10      470.27      460.66     37.20 o 
   0  11  10     1540.07     1428.33     50.51 o 
   1  11  10      834.88      810.57     53.65 o 
   2  11  10      351.37      394.23     46.39 o 
   3  11  10        8.17       36.78     22.19 o 
   4  11  10      106.67       72.89     29.78 o 
 -12  12  10     1699.69     1750.25     61.29 o 
 -11  12  10     1280.29     1408.13     43.68 o 
 -10  12  10      964.88     1069.39     40.92 o 
  -9  12  10       54.95       64.12     17.23 o 
  -8  12  10      106.86       83.26     14.80 o 
  -7  12  10       88.65       89.29     17.14 o 
  -6  12  10     1300.58     1364.79     33.32 o 
  -5  12  10     2545.01     2669.30     44.34 o 
  -4  12  10     8674.50     8702.59     96.95 o 
  -3  12  10     9643.21     9336.45    110.13 o 
  -2  12  10     4069.13     4088.93     73.48 o 
  -1  12  10     3553.88     3448.53     71.10 o 
   0  12  10     3222.75     3271.56     70.73 o 
   1  12  10     1037.44     1167.01     62.48 o 
   2  12  10      160.51      170.25     34.50 o 
   3  12  10       12.92        0.00     21.64 o 
   4  12  10      926.81      874.15     70.24 o 
 -12  13  10        2.17        0.00     21.66 o 
 -11  13  10       28.41       31.71     18.29 o 
 -10  13  10      109.19       84.02     20.32 o 
  -9  13  10      173.13      142.73     23.47 o 
  -8  13  10      401.86      438.78     31.15 o 
  -7  13  10     1377.95     1396.59     36.06 o 
  -6  13  10       99.34       59.43     13.75 o 
  -5  13  10        6.82        0.00     11.12 o 
  -4  13  10      292.23      298.87     23.67 o 
  -3  13  10      186.87      181.77     29.45 o 
  -2  13  10       12.12        6.43     13.75 o 
  -1  13  10      108.14       99.71     17.55 o 
   0  13  10      159.38      153.63     23.00 o 
   1  13  10      236.38      214.79     40.37 o 
   2  13  10      220.44      204.32     29.54 o 
   3  13  10      534.36      617.98     46.80 o 
 -11  14  10      657.76      634.21     34.84 o 
 -10  14  10      670.63      727.35     35.81 o 
  -9  14  10      204.12      157.87     21.93 o 
  -8  14  10        9.40        7.85     13.96 o 
  -7  14  10      285.76      303.19     21.13 o 
  -6  14  10      447.93      432.46     22.15 o 
  -5  14  10     1193.04     1150.65     40.23 o 
  -4  14  10     8998.82     8708.84    124.39 o 
  -3  14  10     8507.12     8482.42    122.36 o 
  -2  14  10     3702.75     3828.77     68.49 o 
  -1  14  10     6500.47     6586.16    136.05 o 
   0  14  10     5274.49     4851.91     90.53 o 
   1  14  10     2093.62     2047.72     95.36 o 
   2  14  10      214.32      129.69     27.67 o 
   3  14  10        0.89        0.00     25.05 o 
 -11  15  10       23.04       20.27     20.48 o 
 -10  15  10      127.01      117.72     23.65 o 
  -9  15  10      202.18      180.10     22.02 o 
  -8  15  10      988.83      916.08     63.13 o 
  -7  15  10      586.11      569.95     26.43 o 
  -6  15  10      313.20      348.67     21.21 o 
  -5  15  10        1.52        0.00     12.36 o 
  -4  15  10       66.23       99.33     17.25 o 
  -3  15  10      269.01      315.42     22.91 o 
  -2  15  10       11.16       26.35     16.18 o 
  -1  15  10        8.58       29.49     15.57 o 
   0  15  10       19.29       21.58     17.26 o 
   1  15  10       58.93       60.39     22.83 o 
   2  15  10      280.76      304.33     34.32 o 
   3  15  10      965.72      955.96     60.48 o 
 -11  16  10      865.51      921.28     40.38 o 
 -10  16  10      468.72      436.38     39.93 o 
  -9  16  10      779.22      735.86     37.16 o 
  -8  16  10       50.32       36.93     20.75 o 
  -7  16  10     1229.76     1237.10     37.35 o 
  -6  16  10      378.74      361.33     23.01 o 
  -5  16  10     3562.98     3556.01     59.79 o 
  -4  16  10     4531.25     4681.14     75.44 o 
  -3  16  10     9602.78     9513.19    118.78 o 
  -2  16  10     7969.72     8015.14    127.52 o 
  -1  16  10     3943.24     4191.27     74.60 o 
   0  16  10     4578.58     4468.29     83.61 o 
   1  16  10     1586.71     1703.22     66.25 o 
   2  16  10      312.42      399.49     42.07 o 
 -10  17  10      170.23      122.14     24.59 o 
  -9  17  10      272.25      290.25     27.89 o 
  -8  17  10      150.83      153.38     27.37 o 
  -7  17  10      105.21       91.79     20.13 o 
  -6  17  10     1188.97     1236.66     39.84 o 
  -5  17  10       99.65      141.42     18.30 o 
  -4  17  10        3.32        4.10     15.25 o 
  -3  17  10      323.97      401.00     26.56 o 
  -2  17  10       92.63      121.26     21.57 o 
  -1  17  10      263.37      290.66     25.81 o 
   0  17  10       28.32       35.27     18.47 o 
   1  17  10        3.49       14.38     22.17 o 
   2  17  10      206.40      215.01     35.13 o 
 -10  18  10      661.99      651.32     40.52 o 
  -9  18  10      603.99      514.24     43.43 o 
  -8  18  10       32.41        2.27     20.76 o 
  -7  18  10     1346.10     1308.38     73.27 o 
  -6  18  10      904.74      918.15     35.97 o 
  -5  18  10     2204.37     2260.96     71.63 o 
  -4  18  10     2911.74     2944.51     60.31 o 
  -3  18  10     9185.68     9193.40    119.15 o 
  -2  18  10     5705.48     5883.20    100.76 o 
  -1  18  10     2859.84     2928.61     80.37 o 
   0  18  10     2426.80     2295.69    119.29 o 
   1  18  10      609.06      543.05     33.14 o 
   2  18  10      279.30      283.75     35.94 o 
 -10  19  10      239.15      255.88     31.54 o 
  -9  19  10       99.76      122.50     28.14 o 
  -8  19  10       29.33       22.60     22.29 o 
  -7  19  10      121.34      125.51     24.19 o 
  -6  19  10      666.77      638.53     32.55 o 
  -5  19  10       22.85       24.59     16.63 o 
  -4  19  10       10.64        5.78     17.12 o 
  -3  19  10      196.72      231.74     38.55 o 
  -2  19  10       22.30       51.08     19.43 o 
  -1  19  10      325.02      316.68     28.51 o 
   0  19  10       31.23       37.91     20.61 o 
   1  19  10        4.99        0.00     18.59 o 
  -9  20  10      328.77      279.67     35.32 o 
  -8  20  10       30.86       42.65     23.44 o 
  -7  20  10      265.83      229.91     32.41 o 
  -6  20  10      787.15      895.93     49.75 o 
  -5  20  10     1335.23     1305.64     40.77 o 
  -4  20  10     2207.80     2280.36     56.14 o 
  -3  20  10     6051.94     5936.62     93.03 o 
  -2  20  10     4751.29     4582.65     97.95 o 
  -1  20  10     2976.07     3035.05     77.18 o 
   0  20  10     1958.29     1933.26     61.37 o 
   1  20  10      612.39      695.00     38.76 o 
  -9  21  10      241.46      266.89     36.34 o 
  -8  21  10      342.25      315.95     46.06 o 
  -7  21  10      352.72      340.92     38.49 o 
  -6  21  10      140.53      119.45     22.22 o 
  -5  21  10       18.34       12.08     19.75 o 
  -4  21  10       56.74       49.24     19.99 o 
  -3  21  10        0.11       39.29     20.00 o 
  -2  21  10       36.44       86.08     25.72 o 
  -1  21  10       11.95       20.94     23.09 o 
   0  21  10       38.04       39.46     24.49 o 
  -8  22  10        0.60       25.47     24.83 o 
  -7  22  10      221.59      285.74     41.25 o 
  -6  22  10      966.62     1035.12     43.21 o 
  -5  22  10     1317.85     1367.18     47.05 o 
  -4  22  10     1729.68     1744.12     52.55 o 
  -3  22  10     2905.50     3059.30     66.64 o 
  -2  22  10     3969.62     3878.37     86.51 o 
  -1  22  10     2705.46     2761.58     80.18 o 
   0  22  10     1008.97      971.38     53.57 o 
  -7  23  10      596.41      541.50     45.83 o 
  -6  23  10      293.90      250.71     52.61 o 
  -5  23  10       79.86       91.32     21.45 o 
  -4  23  10       33.76        0.00     19.18 o 
  -3  23  10       15.06        7.92     19.80 o 
  -2  23  10       36.80       28.99     23.19 o 
  -1  23  10       36.27       76.70     27.29 o 
  -6  24  10     1252.68     1284.91     56.99 o 
  -5  24  10     1145.62     1319.16     49.65 o 
  -4  24  10     1849.51     1945.94     57.52 o 
  -3  24  10     1466.21     1437.53     50.73 o 
 -13   1  11      607.24      523.47     50.13 o 
 -12   1  11      202.50      161.60     33.38 o 
 -11   1  11       42.06       58.74     23.33 o 
 -10   1  11     2080.53     2050.77     45.40 o 
  -9   1  11     1811.91     1832.90     42.03 o 
  -8   1  11     8731.34     8577.82    101.21 o 
  -7   1  11    15719.20    15265.41    145.11 o 
  -6   1  11    10528.30    10496.80    101.82 o 
  -5   1  11     5682.14     5377.54     75.66 o 
  -4   1  11     3996.89     3877.57     60.91 o 
  -3   1  11     3567.75     3412.86     89.01 o 
  -2   1  11      305.00      302.43     27.90 o 
  -1   1  11      231.20      181.55     22.40 o 
   0   1  11      200.04      248.91     26.37 o 
   1   1  11      177.72      263.78     28.53 o 
   2   1  11     1102.85     1075.01     51.36 o 
   3   1  11     5143.21     5162.69    140.46 o 
   4   1  11     6357.79     6675.14    242.73 o 
 -13   2  11        1.67        0.00     28.83 o 
 -12   2  11        8.01        0.00     24.42 o 
 -11   2  11      195.16      168.36     28.06 o 
 -10   2  11      192.56      147.57     18.48 o 
  -9   2  11       11.96       25.36     13.97 o 
  -8   2  11      172.56      191.02     18.40 o 
  -7   2  11      339.22      386.52     20.88 o 
  -6   2  11       82.49      107.73     16.07 o 
  -5   2  11      904.87      878.37     30.84 o 
  -4   2  11       10.15       22.79     11.76 o 
  -3   2  11       38.95       14.59     14.16 o 
  -2   2  11        4.66        0.00     12.95 o 
  -1   2  11       64.52       39.70     18.27 o 
   0   2  11      375.42      346.30     30.20 o 
   1   2  11      939.04      969.45     47.10 o 
   2   2  11        2.42        0.00     23.90 o 
   3   2  11       37.77       12.95     28.21 o 
   4   2  11        4.90      147.49     88.77 o 
 -13   3  11     1148.73     1179.68     65.98 o 
 -12   3  11      110.51       45.37     35.46 o 
 -11   3  11       52.51       58.08     19.90 o 
 -10   3  11      638.40      736.00     29.99 o 
  -9   3  11     4490.75     4329.36     66.11 o 
  -8   3  11     6622.96     6635.61     84.57 o 
  -7   3  11     9096.74     8974.21     97.51 o 
  -6   3  11    14079.37    13677.21    135.63 o 
  -5   3  11     9778.85     9308.79    110.11 o 
  -4   3  11     4435.26     4321.19     65.18 o 
  -3   3  11     2950.70     2737.71     59.02 o 
  -2   3  11     3392.92     3336.83     70.08 o 
  -1   3  11      474.63      411.43     48.01 o 
   0   3  11      693.26      612.27     42.26 o 
   1   3  11      497.14      545.90     37.88 o 
   2   3  11     2816.64     2862.31     84.54 o 
   3   3  11     3874.99     4058.01    123.22 o 
   4   3  11     5700.55     6317.46    237.06 o 
 -13   4  11       46.02       38.05     27.75 o 
 -12   4  11      210.09      150.48     32.38 o 
 -11   4  11      153.70      167.35     23.86 o 
 -10   4  11       72.91       59.09     16.21 o 
  -9   4  11      199.18      233.65     20.29 o 
  -8   4  11       13.43       14.36     13.15 o 
  -7   4  11      733.29      667.43     29.40 o 
  -6   4  11      111.78       73.68     14.17 o 
  -5   4  11       71.74       81.21     15.12 o 
  -4   4  11      395.67      344.22     25.08 o 
  -3   4  11      143.40      128.27     18.66 o 
  -2   4  11        7.99       10.31     14.35 o 
  -1   4  11       15.43        8.53     16.60 o 
   0   4  11      706.70      679.22     39.77 o 
   1   4  11       14.85        4.37     18.06 o 
   2   4  11        1.50        0.00     23.69 o 
   3   4  11       22.29       18.79     25.76 o 
   4   4  11        0.10       33.64     52.26 o 
 -13   5  11      997.68     1039.70     51.04 o 
 -12   5  11       19.59        0.00     25.50 o 
 -11   5  11       53.90       38.35     19.79 o 
 -10   5  11      351.48      402.97     27.25 o 
  -9   5  11     3668.25     3785.55     61.40 o 
  -8   5  11     2732.86     2808.22     50.67 o 
  -7   5  11     6181.85     6020.03     74.02 o 
  -6   5  11    11203.94    11191.97    123.10 o 
  -5   5  11     8518.12     8254.66     91.65 o 
  -4   5  11     7534.39     7197.83    100.58 o 
  -3   5  11     5020.31     4845.67     78.21 o 
  -2   5  11     4354.55     4223.98     81.08 o 
  -1   5  11      239.12      229.37     35.06 o 
   0   5  11     2305.47     2340.53     63.30 o 
   1   5  11     1210.06     1218.65     51.77 o 
   2   5  11     3386.45     3489.36     94.57 o 
   3   5  11     3396.69     3336.66    146.57 o 
   4   5  11     3610.59     3893.33    208.11 o 
 -13   6  11      107.37       72.75     26.85 o 
 -12   6  11      349.24      259.88     34.32 o 
 -11   6  11       28.66        0.00     16.09 o 
 -10   6  11       21.24       38.66     17.98 o 
  -9   6  11       51.89       66.21     15.77 o 
  -8   6  11        7.00       19.52     13.22 o 
  -7   6  11      291.59      269.74     20.71 o 
  -6   6  11       38.08       56.76     14.40 o 
  -5   6  11       23.39        8.27     10.82 o 
  -4   6  11       45.15       57.71     24.02 o 
  -3   6  11        1.51        2.71     12.72 o 
  -2   6  11      117.91      111.91     18.94 o 
  -1   6  11      343.59      326.05     36.29 o 
   0   6  11        0.65        0.00     17.24 o 
   1   6  11       44.31       36.77     20.02 o 
   2   6  11      138.94      116.58     35.80 o 
   3   6  11       40.31       51.47     27.82 o 
 -13   7  11      587.53      535.78     40.82 o 
 -12   7  11       25.61        0.00     21.23 o 
 -11   7  11        1.49        0.00     16.95 o 
 -10   7  11       10.08        7.98     16.47 o 
  -9   7  11     2746.99     2838.34     49.56 o 
  -8   7  11     5132.76     5162.85     81.07 o 
  -7   7  11     6326.68     6278.98     84.47 o 
  -6   7  11     7344.22     7346.61     92.03 o 
  -5   7  11     8529.51     8353.17    118.82 o 
  -4   7  11     9636.93     9502.67    122.76 o 
  -3   7  11     3419.91     3372.13    105.54 o 
  -2   7  11      582.92      553.10     32.63 o 
  -1   7  11       23.83       10.43     16.10 o 
   0   7  11     1845.85     1858.42     63.83 o 
   1   7  11     2705.36     2623.13     77.76 o 
   2   7  11     2743.38     2828.59     85.28 o 
   3   7  11     3212.88     3239.87     96.07 o 
 -12   8  11       19.47        2.88     21.73 o 
 -11   8  11      104.14       80.89     19.98 o 
 -10   8  11      133.67      110.23     20.17 o 
  -9   8  11      116.53       62.76     15.47 o 
  -8   8  11        6.25       44.58     13.94 o 
  -7   8  11       11.04       44.84     14.37 o 
  -6   8  11      350.91      364.17     22.30 o 
  -5   8  11      229.11      249.11     24.68 o 
  -4   8  11       52.77       81.95     16.68 o 
  -3   8  11      264.30      258.41     22.35 o 
  -2   8  11       93.96       88.17     19.12 o 
  -1   8  11      632.58      626.23     40.74 o 
   0   8  11     2658.98     2541.44     87.23 o 
   1   8  11      312.42      228.90     31.77 o 
   2   8  11      102.69       65.62     27.73 o 
   3   8  11       42.02       14.91     29.26 o 
 -12   9  11       12.40       27.96     23.52 o 
 -11   9  11       45.83       57.27     19.90 o 
 -10   9  11      309.78      339.51     33.35 o 
  -9   9  11     2547.06     2563.42     53.25 o 
  -8   9  11     7254.21     7178.41    101.63 o 
  -7   9  11     4844.85     4876.08     64.44 o 
  -6   9  11     4312.34     4232.15     57.97 o 
  -5   9  11    11078.52    10785.02    113.57 o 
  -4   9  11     6702.53     6675.08     97.57 o 
  -3   9  11     2070.55     2086.50     50.18 o 
  -2   9  11     1506.93     1439.84     47.91 o 
  -1   9  11       84.83       88.87     23.44 o 
   0   9  11      749.00      732.97     47.92 o 
   1   9  11     2167.93     2058.75     72.16 o 
   2   9  11     3298.86     3478.77    108.07 o 
   3   9  11     3344.03     3529.83    111.13 o 
 -12  10  11       20.65        0.00     20.78 o 
 -11  10  11       89.57       79.83     21.08 o 
 -10  10  11      228.53      230.86     24.32 o 
  -9  10  11      144.41      121.03     17.46 o 
  -8  10  11       10.43       40.26     13.25 o 
  -7  10  11      102.11      112.83     15.25 o 
  -6  10  11      100.84       73.58     13.81 o 
  -5  10  11      174.35      224.81     17.06 o 
  -4  10  11      128.15      103.52     16.94 o 
  -3  10  11      258.71      248.00     22.61 o 
  -2  10  11      154.22      164.18     22.02 o 
  -1  10  11     1195.28     1147.44     53.19 o 
   0  10  11     1903.26     1884.08     82.93 o 
   1  10  11      268.32      216.45     31.25 o 
   2  10  11       24.69       71.67     31.02 o 
   3  10  11       31.61       59.96     38.66 o 
 -12  11  11       30.80       57.68     24.55 o 
 -11  11  11      104.95      118.91     22.62 o 
 -10  11  11     1130.94     1159.36     42.24 o 
  -9  11  11     2627.03     2556.01     56.26 o 
  -8  11  11     4212.46     4190.16     62.95 o 
  -7  11  11     4916.62     4721.78     64.25 o 
  -6  11  11     6738.52     6829.10     81.41 o 
  -5  11  11     8009.02     8169.27     88.54 o 
  -4  11  11     5093.32     4876.65     77.67 o 
  -3  11  11     4401.02     4299.13     74.68 o 
  -2  11  11     2133.01     1982.06     50.25 o 
  -1  11  11      587.14      597.80     32.93 o 
   0  11  11        5.11        6.97     17.89 o 
   1  11  11     1940.14     1823.43    114.40 o 
   2  11  11     2671.35     2704.47     96.60 o 
   3  11  11     2939.23     3089.96    144.55 o 
 -12  12  11      211.55      151.42     37.16 o 
 -11  12  11       85.15       86.52     21.62 o 
 -10  12  11      197.02      224.23     24.39 o 
  -9  12  11       65.45       94.70     19.23 o 
  -8  12  11       72.54       93.72     16.41 o 
  -7  12  11      255.60      285.10     20.15 o 
  -6  12  11      108.77      154.60     16.48 o 
  -5  12  11        2.23       45.96     13.28 o 
  -4  12  11        7.58       27.63     15.36 o 
  -3  12  11       76.37       65.31     15.57 o 
  -2  12  11      493.84      550.96     31.95 o 
  -1  12  11      632.44      613.58     46.61 o 
   0  12  11       38.81       58.32     22.61 o 
   1  12  11      150.29      164.52     34.08 o 
   2  12  11      249.36      261.70     36.82 o 
 -11  13  11       42.36       16.95     20.10 o 
 -10  13  11      561.30      540.60     33.04 o 
  -9  13  11     3652.24     3575.33     69.33 o 
  -8  13  11     2939.63     3000.14     73.67 o 
  -7  13  11     6567.68     6569.49     83.35 o 
  -6  13  11     6821.21     6765.33     80.65 o 
  -5  13  11     4794.05     4891.35     67.32 o 
  -4  13  11     7058.41     6879.06     98.49 o 
  -3  13  11      922.82      976.10     37.15 o 
  -2  13  11      997.56     1121.84     45.19 o 
  -1  13  11     1130.53     1124.79     64.15 o 
   0  13  11        4.70        0.00     21.94 o 
   1  13  11      916.16     1008.99     62.64 o 
   2  13  11     1884.08     1852.30    128.99 o 
 -11  14  11      112.37       96.41     22.75 o 
 -10  14  11       46.21       26.37     19.79 o 
  -9  14  11      101.26       88.72     23.22 o 
  -8  14  11      243.58      217.78     20.63 o 
  -7  14  11      253.23      290.48     21.79 o 
  -6  14  11       19.39       24.15     14.26 o 
  -5  14  11      298.26      248.87     21.09 o 
  -4  14  11       55.65       63.20     18.88 o 
  -3  14  11       14.56       16.24     16.57 o 
  -2  14  11       66.43       62.80     20.28 o 
  -1  14  11      100.12       88.80     21.58 o 
   0  14  11       70.81       10.20     22.16 o 
   1  14  11      123.12      112.31     31.76 o 
   2  14  11      214.41      230.41     35.50 o 
 -11  15  11       35.80       33.73     21.73 o 
 -10  15  11      339.27      370.27     31.33 o 
  -9  15  11     4175.10     4244.81    106.79 o 
  -8  15  11     3796.66     3860.96     69.08 o 
  -7  15  11     2871.56     2926.19     53.23 o 
  -6  15  11     3483.07     3558.64     61.07 o 
  -5  15  11     4532.18     4358.02     89.97 o 
  -4  15  11     4572.01     4811.13     76.53 o 
  -3  15  11      210.74      224.24     24.64 o 
  -2  15  11      431.93      443.86     29.63 o 
  -1  15  11      171.36      151.50     24.58 o 
   0  15  11        3.60        0.00     21.26 o 
   1  15  11      415.12      454.38     59.21 o 
   2  15  11     2121.03     2225.84     82.93 o 
 -10  16  11        4.85        3.34     19.89 o 
  -9  16  11       21.91       63.29     23.45 o 
  -8  16  11      187.90      187.54     23.23 o 
  -7  16  11       73.84       76.68     17.45 o 
  -6  16  11        1.24       14.32     15.15 o 
  -5  16  11       28.21       37.86     16.88 o 
  -4  16  11        0.80        6.55     14.83 o 
  -3  16  11      216.66      283.57     30.66 o 
  -2  16  11      512.55      541.70     34.06 o 
  -1  16  11      159.54      122.54     21.20 o 
   0  16  11        8.92        0.00     25.58 o 
   1  16  11       66.94       55.71     28.44 o 
 -10  17  11      336.22      415.29     37.68 o 
  -9  17  11     2572.21     2685.00     80.68 o 
  -8  17  11     2070.11     2232.59     96.06 o 
  -7  17  11     1632.23     1641.87     46.77 o 
  -6  17  11     2868.15     2787.04     54.88 o 
  -5  17  11     3251.00     3469.08     70.95 o 
  -4  17  11     2887.37     2912.41     60.02 o 
  -3  17  11      309.89      353.99     37.36 o 
  -2  17  11     1131.65     1222.76     47.69 o 
  -1  17  11      309.05      289.93     38.63 o 
   0  17  11      135.16      126.88     27.39 o 
   1  17  11      549.40      524.46     42.60 o 
 -10  18  11        9.21        0.00     26.25 o 
  -9  18  11        8.51       17.25     23.47 o 
  -8  18  11      349.07      307.04     35.87 o 
  -7  18  11      369.90      300.24     26.09 o 
  -6  18  11       48.49       31.34     17.97 o 
  -5  18  11       30.11       22.80     17.85 o 
  -4  18  11        1.88       19.12     16.26 o 
  -3  18  11      817.57      803.50     48.55 o 
  -2  18  11     1064.38     1034.36     45.78 o 
  -1  18  11      471.96      449.64     31.89 o 
   0  18  11        3.96        0.00     21.95 o 
  -9  19  11     1590.13     1551.81     66.52 o 
  -8  19  11     1434.72     1410.05     62.07 o 
  -7  19  11     2105.61     2165.91     59.78 o 
  -6  19  11     2781.58     2887.21     61.15 o 
  -5  19  11     2978.55     3091.73     68.81 o 
  -4  19  11     3484.74     3313.71     70.24 o 
  -3  19  11     1206.79     1366.48     51.65 o 
  -2  19  11     1246.98     1255.85     47.88 o 
  -1  19  11       33.02        0.79     19.98 o 
   0  19  11       86.81       40.63     21.65 o 
  -8  20  11      377.21      419.46     40.66 o 
  -7  20  11      213.74      182.49     26.29 o 
  -6  20  11        9.09       35.56     19.07 o 
  -5  20  11       57.60       75.87     20.49 o 
  -4  20  11       46.79       46.81     20.92 o 
  -3  20  11      752.51      762.61     43.43 o 
  -2  20  11      802.62      792.63     43.62 o 
  -1  20  11      574.81      551.30     45.61 o 
  -8  21  11     1580.92     1687.57     69.51 o 
  -7  21  11     2865.28     3097.80     74.86 o 
  -6  21  11     3489.72     3715.23     68.88 o 
  -5  21  11     2943.53     3156.71     68.50 o 
  -4  21  11     2819.00     2897.78     64.58 o 
  -3  21  11     1783.09     1846.70     76.46 o 
  -2  21  11      568.68      557.73     51.42 o 
  -1  21  11       25.31        0.00     22.92 o 
  -7  22  11      132.21      133.43     31.16 o 
  -6  22  11       72.00       86.53     21.50 o 
  -5  22  11       51.59       75.90     23.38 o 
  -4  22  11      423.50      465.20     32.92 o 
  -3  22  11      675.17      682.84     47.43 o 
  -2  22  11      354.25      311.11     33.10 o 
 -13   0  12     1295.82     1340.11     98.49 o 
 -12   0  12     2165.18     2104.96    113.42 o 
 -11   0  12     4715.25     4700.22    112.45 o 
 -10   0  12     4370.82     4454.88    103.30 o 
  -9   0  12     1616.70     1623.33     57.88 o 
  -8   0  12     7760.52     7297.16    129.28 o 
  -7   0  12    10475.13    10230.15    159.01 o 
  -6   0  12     3865.74     3831.74     91.55 o 
  -5   0  12     1202.29     1143.92     64.94 o 
  -4   0  12      244.12      168.63     34.06 o 
  -3   0  12     1226.53     1158.99     63.83 o 
  -2   0  12     8428.74     7967.95    218.76 o 
  -1   0  12     4804.63     4685.56    136.83 o 
   0   0  12     4191.52     4476.03    133.70 o 
   1   0  12     3694.45     3674.31    122.84 o 
   2   0  12     3124.93     3195.94    343.99 o 
   3   0  12     5511.82     6579.46    342.22 o 
 -13   1  12       26.45       25.37     30.25 o 
 -12   1  12       39.86       66.68     29.20 o 
 -11   1  12        0.56       15.12     17.29 o 
 -10   1  12        0.27       16.73     15.85 o 
  -9   1  12        8.54       16.63     17.77 o 
  -8   1  12        0.07       38.97     15.41 o 
  -7   1  12       17.28       44.74     13.69 o 
  -6   1  12        7.49        0.00     16.57 o 
  -5   1  12       60.56       28.74     13.17 o 
  -4   1  12      138.38      126.66     19.45 o 
  -3   1  12      275.96      305.13     27.16 o 
  -2   1  12        5.28       18.27     17.83 o 
  -1   1  12      488.80      501.31     36.05 o 
   0   1  12       51.59       73.83     21.51 o 
   1   1  12        8.84       32.60     21.12 o 
   2   1  12       43.55       56.67     35.00 o 
   3   1  12        2.03        6.90     56.16 o 
 -13   2  12      857.80      765.62     57.09 o 
 -12   2  12     1857.41     1981.71     77.17 o 
 -11   2  12     3524.13     3631.25     75.62 o 
 -10   2  12     4281.13     4384.90     69.10 o 
  -9   2  12     3765.19     3818.14     62.85 o 
  -8   2  12     6915.37     6866.10     87.79 o 
  -7   2  12     7667.88     7601.24     95.90 o 
  -6   2  12     3490.51     3338.97     63.61 o 
  -5   2  12      596.15      580.98     27.63 o 
  -4   2  12      127.87      137.29     18.40 o 
  -3   2  12     1018.48      984.69     46.13 o 
  -2   2  12     6437.33     6391.03    121.15 o 
  -1   2  12     6866.10     6693.09    132.16 o 
   0   2  12     4244.80     4223.75     90.96 o 
   1   2  12     4288.41     4341.63     95.38 o 
   2   2  12     3359.82     3600.75    100.42 o 
   3   2  12     4826.26     5046.67    209.32 o 
 -13   3  12      111.57       59.23     46.05 o 
 -12   3  12        0.12        7.80     26.62 o 
 -11   3  12        1.50       29.23     20.32 o 
 -10   3  12       49.27       48.08     17.04 o 
  -9   3  12       77.07       73.99     16.71 o 
  -8   3  12      246.00      218.22     19.71 o 
  -7   3  12      196.97      191.58     23.63 o 
  -6   3  12        9.74       10.73     13.47 o 
  -5   3  12      403.25      340.10     22.67 o 
  -4   3  12      848.57      770.07     34.01 o 
  -3   3  12      513.05      519.01     42.19 o 
  -2   3  12      484.02      494.21     38.22 o 
  -1   3  12      474.53      510.00     36.27 o 
   0   3  12        8.34       35.17     18.97 o 
   1   3  12        7.79       43.88     21.95 o 
   2   3  12        1.70       32.46     25.31 o 
   3   3  12       43.85      102.08     58.21 o 
 -13   4  12      759.58      735.22     56.69 o 
 -12   4  12      919.46     1092.19     61.82 o 
 -11   4  12     2372.66     2584.38     63.44 o 
 -10   4  12     4080.35     4014.62     66.23 o 
  -9   4  12     5042.14     5211.38     75.72 o 
  -8   4  12     6672.05     6731.77     86.69 o 
  -7   4  12     4636.48     4665.37     70.52 o 
  -6   4  12     2349.30     2245.19     61.66 o 
  -5   4  12      167.78      121.98     22.05 o 
  -4   4  12      634.27      696.13     32.92 o 
  -3   4  12      104.16       70.67     20.30 o 
  -2   4  12     4752.28     4554.23     98.98 o 
  -1   4  12    12670.59    12527.48    192.86 o 
   0   4  12     4066.89     4117.10     90.32 o 
   1   4  12     4858.19     5081.02    104.56 o 
   2   4  12     5136.74     5160.00    122.41 o 
   3   4  12     3067.28     3406.62    171.76 o 
 -12   5  12      101.89       47.94     25.68 o 
 -11   5  12       43.77       66.63     21.49 o 
 -10   5  12       32.72       58.07     17.37 o 
  -9   5  12       81.40       94.29     17.68 o 
  -8   5  12      865.49      852.77     30.77 o 
  -7   5  12      119.01      119.03     17.29 o 
  -6   5  12      307.63      281.61     29.32 o 
  -5   5  12      739.23      714.28     30.38 o 
  -4   5  12      194.96      186.94     21.79 o 
  -3   5  12       24.71       12.90     14.94 o 
  -2   5  12       74.39       83.84     22.28 o 
  -1   5  12       17.40       91.40     24.54 o 
   0   5  12      378.35      323.50     31.65 o 
   1   5  12      100.85      112.62     30.69 o 
   2   5  12       12.98       44.52     26.55 o 
 -12   6  12      263.55      339.74     37.01 o 
 -11   6  12     1657.42     1768.70     56.29 o 
 -10   6  12     5265.69     5297.67     78.18 o 
  -9   6  12     5483.08     5599.37     79.52 o 
  -8   6  12     5703.06     5518.57     75.95 o 
  -7   6  12     3159.62     3170.92     67.61 o 
  -6   6  12     1496.60     1496.63     37.97 o 
  -5   6  12      280.44      265.60     21.17 o 
  -4   6  12        1.80        0.00     12.61 o 
  -3   6  12      352.70      407.59     37.26 o 
  -2   6  12     3848.84     3602.77     87.21 o 
  -1   6  12     5422.79     5381.15    111.89 o 
   0   6  12     4633.29     4709.70    118.45 o 
   1   6  12     6792.09     6661.41    257.50 o 
   2   6  12     5088.42     5240.78    170.40 o 
 -12   7  12        6.23        2.78     24.48 o 
 -11   7  12       67.52       64.91     22.31 o 
 -10   7  12       35.52       42.41     17.14 o 
  -9   7  12      131.85      212.87     23.72 o 
  -8   7  12      417.71      380.59     33.62 o 
  -7   7  12      151.70      147.65     17.98 o 
  -6   7  12      604.74      524.80     31.87 o 
  -5   7  12       16.00       11.46     13.39 o 
  -4   7  12      115.97       91.88     18.96 o 
  -3   7  12      217.41      201.17     23.54 o 
  -2   7  12       20.58       21.81     19.81 o 
  -1   7  12      154.08      120.98     33.84 o 
   0   7  12      387.48      393.85     35.56 o 
   1   7  12      144.17      211.80     37.87 o 
   2   7  12        2.40       46.99     30.20 o 
 -12   8  12      732.00      756.47     48.11 o 
 -11   8  12     1707.79     1793.32     59.13 o 
 -10   8  12     3832.70     3954.47     92.74 o 
  -9   8  12     5256.38     5348.18     81.11 o 
  -8   8  12     4939.75     4797.96     86.14 o 
  -7   8  12     2153.74     2231.84     48.12 o 
  -6   8  12     1562.11     1486.03     39.11 o 
  -5   8  12      489.52      430.28     27.99 o 
  -4   8  12       47.47       27.45     16.27 o 
  -3   8  12      185.33      173.03     23.28 o 
  -2   8  12      640.21      648.45     43.61 o 
  -1   8  12     2226.43     2326.71     85.10 o 
   0   8  12     4331.04     4623.94    106.75 o 
   1   8  12     6630.10     6692.24    139.36 o 
   2   8  12     4799.98     4879.31    133.98 o 
 -12   9  12      104.07       65.58     23.62 o 
 -11   9  12      243.96      213.02     27.14 o 
 -10   9  12      262.79      272.39     27.97 o 
  -9   9  12        6.28       22.44     15.96 o 
  -8   9  12      120.60      142.49     20.39 o 
  -7   9  12      221.55      217.67     20.58 o 
  -6   9  12       18.80       12.98     13.30 o 
  -5   9  12      110.54       93.80     19.90 o 
  -4   9  12        4.67        0.00     14.96 o 
  -3   9  12       29.12       39.40     17.36 o 
  -2   9  12       30.19       15.71     17.69 o 
  -1   9  12      995.38      970.41     52.87 o 
   0   9  12       63.54       62.30     24.72 o 
   1   9  12       34.06       92.91     30.14 o 
   2   9  12       27.74       75.94     39.55 o 
 -12  10  12     1344.92     1342.43     51.83 o 
 -11  10  12     2584.55     2735.36     88.23 o 
 -10  10  12     3272.34     3243.12     71.29 o 
  -9  10  12     4626.66     4590.50     72.74 o 
  -8  10  12     3253.77     3195.51     58.34 o 
  -7  10  12     1975.15     1972.29     46.28 o 
  -6  10  12     3612.28     3489.81     60.33 o 
  -5  10  12      594.56      680.66     40.62 o 
  -4  10  12      150.79      100.07     20.47 o 
  -3  10  12      532.25      486.35     33.25 o 
  -2  10  12     1612.10     1759.24     58.11 o 
  -1  10  12     2708.66     2958.63    103.46 o 
   0  10  12     3775.14     3708.00     93.98 o 
   1  10  12     5062.04     5286.59    139.91 o 
   2  10  12     3905.96     3954.07    169.08 o 
 -11  11  12       49.05       76.27     21.21 o 
 -10  11  12      118.64      191.15     26.19 o 
  -9  11  12        6.45       19.85     17.01 o 
  -8  11  12       11.79       29.44     15.71 o 
  -7  11  12       86.82      130.44     17.34 o 
  -6  11  12      135.43      131.73     17.13 o 
  -5  11  12      142.16      125.22     25.57 o 
  -4  11  12        7.79       14.05     16.43 o 
  -3  11  12       12.46        5.47     16.61 o 
  -2  11  12      523.60      476.59     43.75 o 
  -1  11  12     1090.91     1020.27     54.97 o 
   0  11  12       44.73       91.89     35.81 o 
   1  11  12        4.11        8.18     28.23 o 
 -11  12  12     1960.48     2093.34     57.11 o 
 -10  12  12     4160.69     4349.02     80.26 o 
  -9  12  12     4848.11     4882.75     71.95 o 
  -8  12  12     2971.50     2829.02     55.73 o 
  -7  12  12     3716.42     3654.10     60.22 o 
  -6  12  12     2421.45     2493.69     51.49 o 
  -5  12  12      560.19      598.48     42.69 o 
  -4  12  12      187.69      134.69     24.65 o 
  -3  12  12     2996.98     2938.71     95.60 o 
  -2  12  12     2370.84     2449.39     70.81 o 
  -1  12  12     3022.54     3135.78     82.44 o 
   0  12  12     3864.34     3818.72    131.39 o 
   1  12  12     3946.15     3911.04    138.43 o 
 -11  13  12        2.95       23.35     20.82 o 
 -10  13  12       23.65       74.08     21.56 o 
  -9  13  12      119.56      137.46     22.64 o 
  -8  13  12       92.86      109.57     18.02 o 
  -7  13  12      205.81      228.32     20.31 o 
  -6  13  12      511.21      506.08     27.28 o 
  -5  13  12       12.14        0.00     15.95 o 
  -4  13  12       45.45       48.88     18.55 o 
  -3  13  12      583.84      600.23     41.58 o 
  -2  13  12      884.11      941.84     63.06 o 
  -1  13  12      348.06      387.89     64.85 o 
   0  13  12       17.71       32.41     51.25 o 
   1  13  12        1.08       77.72     34.21 o 
 -11  14  12     1904.22     1953.79     56.38 o 
 -10  14  12     4138.21     4134.39     87.23 o 
  -9  14  12     3383.60     3457.15     78.45 o 
  -8  14  12     2204.06     2277.52     53.94 o 
  -7  14  12     2117.04     2143.18     46.07 o 
  -6  14  12     1138.75     1150.74     35.07 o 
  -5  14  12      963.47      998.02     45.31 o 
  -4  14  12       60.53       49.21     20.30 o 
  -3  14  12     1503.02     1412.92     64.37 o 
  -2  14  12     1641.08     1682.02     63.43 o 
  -1  14  12     2198.94     2233.03     83.12 o 
   0  14  12     3351.29     3582.24    128.40 o 
   1  14  12     5014.69     5387.96    315.74 o 
 -10  15  12      189.16      220.01     34.53 o 
  -9  15  12        0.11       18.43     25.42 o 
  -8  15  12      159.16      127.61     19.12 o 
  -7  15  12      416.74      454.34     26.18 o 
  -6  15  12      309.17      323.99     23.48 o 
  -5  15  12      361.35      285.56     23.78 o 
  -4  15  12      109.28      111.56     23.34 o 
  -3  15  12      881.11      862.02     41.29 o 
  -2  15  12      332.59      327.14     39.17 o 
  -1  15  12        5.67       19.19     23.81 o 
   0  15  12       33.11       61.69     31.11 o 
 -10  16  12     3657.29     3563.99     89.63 o 
  -9  16  12     1574.55     1692.28     75.72 o 
  -8  16  12     2456.21     2528.86     54.25 o 
  -7  16  12     1891.08     1910.50     47.48 o 
  -6  16  12      970.04     1084.16     37.00 o 
  -5  16  12       63.81       56.32     17.79 o 
  -4  16  12       30.05       15.03     18.18 o 
  -3  16  12        6.51        7.97     18.54 o 
  -2  16  12     1202.03     1300.98     58.52 o 
  -1  16  12     2684.44     2993.13    139.23 o 
   0  16  12     3771.75     4263.01    132.44 o 
  -9  17  12       77.71      101.22     28.54 o 
  -8  17  12        0.71        7.74     19.42 o 
  -7  17  12      451.73      526.49     30.05 o 
  -6  17  12      228.43      213.41     21.72 o 
  -5  17  12      579.31      640.89     33.52 o 
  -4  17  12      596.17      607.56     43.91 o 
  -3  17  12      280.63      259.30     29.30 o 
  -2  17  12      212.65      196.92     26.48 o 
  -1  17  12       37.17       66.19     29.89 o 
  -9  18  12     1369.57     1455.11     64.62 o 
  -8  18  12     2243.35     2305.47    111.47 o 
  -7  18  12     1855.61     1826.21     56.76 o 
  -6  18  12     1000.44     1109.70     40.88 o 
  -5  18  12        2.08        0.00     16.47 o 
  -4  18  12      238.43      261.42     28.98 o 
  -3  18  12        6.51        2.10     19.60 o 
  -2  18  12     1028.75      961.71     45.57 o 
  -1  18  12     2253.43     2402.41     86.60 o 
  -8  19  12        2.30        4.84     22.14 o 
  -7  19  12       99.53       90.25     21.07 o 
  -6  19  12       74.36       77.78     20.65 o 
  -5  19  12      598.91      614.96     41.62 o 
  -4  19  12      737.20      741.24     42.62 o 
  -3  19  12      194.34      159.23     28.19 o 
  -2  19  12      338.05      376.26     34.14 o 
  -7  20  12     1344.83     1470.32     48.28 o 
  -6  20  12      978.69      950.06     41.80 o 
  -5  20  12        5.84        0.00     20.11 o 
  -4  20  12      145.20      175.89     29.66 o 
  -3  20  12       36.55       36.46     25.18 o 
  -6  21  12       34.91       73.27     21.81 o 
  -5  21  12      272.64      186.72     27.42 o 
  -4  21  12      358.32      374.43     34.88 o 
 -12   1  13     2152.78     2300.33    126.37 o 
 -11   1  13     1993.00     2115.95     50.04 o 
 -10   1  13      499.40      608.09     37.79 o 
  -9   1  13       18.50        0.00     13.52 o 
  -8   1  13      128.63       93.05     18.54 o 
  -7   1  13      202.74      164.97     21.70 o 
  -6   1  13     1187.93     1146.59     40.52 o 
  -5   1  13     1885.65     1894.30     46.15 o 
  -4   1  13     2471.80     2611.66     83.08 o 
  -3   1  13    14325.60    13471.93    226.03 o 
  -2   1  13    11076.79    10682.65    190.91 o 
  -1   1  13     4940.01     5000.77    102.35 o 
   0   1  13     3350.33     3491.06     86.40 o 
   1   1  13     1282.36     1468.19     76.34 o 
 -12   2  13        0.13       39.99     30.51 o 
 -11   2  13       13.64       27.20     17.46 o 
 -10   2  13       26.02        0.00     15.24 o 
  -9   2  13      145.64      147.70     21.94 o 
  -8   2  13       54.75       34.29     15.49 o 
  -7   2  13       86.86       51.62     17.48 o 
  -6   2  13       38.49       24.90     16.68 o 
  -5   2  13      324.30      297.82     24.47 o 
  -4   2  13      777.24      768.89     48.27 o 
  -3   2  13      705.91      665.63     62.41 o 
  -2   2  13       93.91      187.84     29.44 o 
  -1   2  13       26.94       93.19     24.37 o 
   0   2  13      162.94      218.33     30.24 o 
   1   2  13       43.78       41.31     29.35 o 
 -12   3  13     3898.31     3923.45     95.27 o 
 -11   3  13     1748.36     1879.38     47.80 o 
 -10   3  13      853.99      851.27     34.00 o 
  -9   3  13      673.85      650.24     34.09 o 
  -8   3  13       92.95       82.48     20.00 o 
  -7   3  13      164.79      137.22     21.26 o 
  -6   3  13      445.99      424.19     26.32 o 
  -5   3  13     2253.56     2168.07     52.10 o 
  -4   3  13     4970.85     4569.46     94.82 o 
  -3   3  13     8983.85     8667.07    246.05 o 
  -2   3  13     7878.81     8067.96    146.67 o 
  -1   3  13     5794.19     5856.32    112.57 o 
   0   3  13     3455.84     3387.40     85.06 o 
   1   3  13     1680.74     1930.57     99.86 o 
 -12   4  13      311.42      343.03     45.78 o 
 -11   4  13       93.23       93.48     26.50 o 
 -10   4  13       39.26       33.66     16.78 o 
  -9   4  13      714.10      676.57     29.83 o 
  -8   4  13      157.91      137.12     19.07 o 
  -7   4  13       14.08        0.00     14.64 o 
  -6   4  13      531.37      433.89     28.59 o 
  -5   4  13      729.49      677.81     33.10 o 
  -4   4  13       64.68       56.85     21.48 o 
  -3   4  13     2450.07     2330.56     71.74 o 
  -2   4  13       20.98       33.51     21.90 o 
  -1   4  13      117.67       93.25     24.19 o 
   0   4  13        4.54        3.95     20.71 o 
   1   4  13       50.20       83.87     36.96 o 
 -12   5  13     4723.22     4864.22     93.89 o 
 -11   5  13     2343.33     2398.84     64.05 o 
 -10   5  13      970.14     1019.68     37.29 o 
  -9   5  13     1136.51     1141.80     36.50 o 
  -8   5  13      208.23      181.03     28.35 o 
  -7   5  13      172.80      116.36     20.25 o 
  -6   5  13     1790.85     1706.75     57.74 o 
  -5   5  13     2918.20     2845.47     67.98 o 
  -4   5  13     3972.72     3975.07     88.10 o 
  -3   5  13     7196.79     7301.25    136.07 o 
  -2   5  13     5146.10     5212.43    112.73 o 
  -1   5  13     4704.17     4422.42     95.65 o 
   0   5  13     4135.01     4512.67     99.66 o 
   1   5  13     1932.70     2090.07    106.68 o 
 -12   6  13      335.96      318.60     33.03 o 
 -11   6  13       77.76       59.60     22.34 o 
 -10   6  13       12.84        6.20     16.50 o 
  -9   6  13      491.29      433.51     28.84 o 
  -8   6  13       44.07       24.05     15.70 o 
  -7   6  13      177.67      142.60     17.92 o 
  -6   6  13      655.09      658.09     36.00 o 
  -5   6  13      197.35      203.83     25.25 o 
  -4   6  13      110.97      124.83     22.35 o 
  -3   6  13      502.50      494.70     40.70 o 
  -2   6  13        4.16       13.14     21.16 o 
  -1   6  13        0.65       23.93     22.47 o 
   0   6  13        9.09       39.64     22.53 o 
   1   6  13       79.36       98.91     39.56 o 
 -12   7  13     2838.05     2967.55     72.88 o 
 -11   7  13     2791.41     2963.74     70.31 o 
 -10   7  13     2344.20     2357.70     51.52 o 
  -9   7  13      946.15     1005.00     39.46 o 
  -8   7  13       92.85       89.08     18.28 o 
  -7   7  13      300.78      279.37     30.27 o 
  -6   7  13     2934.78     2910.79     66.18 o 
  -5   7  13     3453.43     3363.90     69.46 o 
  -4   7  13     4465.27     4624.77     89.84 o 
  -3   7  13     5946.84     5974.38    151.17 o 
  -2   7  13     4118.60     4033.82     97.71 o 
  -1   7  13     4240.17     4547.93    106.93 o 
   0   7  13     4213.56     4165.69    101.28 o 
   1   7  13     1663.55     1816.77    102.32 o 
 -12   8  13       29.74       60.26     24.39 o 
 -11   8  13        9.96       13.08     21.44 o 
 -10   8  13       15.74       37.16     17.19 o 
  -9   8  13      450.92      446.33     29.46 o 
  -8   8  13      223.34      231.60     22.91 o 
  -7   8  13        1.05        3.65     14.18 o 
  -6   8  13       47.28       69.10     19.26 o 
  -5   8  13        8.01        7.64     17.19 o 
  -4   8  13        0.46       41.30     19.06 o 
  -3   8  13        1.53       24.54     18.98 o 
  -2   8  13        6.50       47.36     23.37 o 
  -1   8  13        0.48       29.73     23.83 o 
   0   8  13       85.67       58.57     27.71 o 
   1   8  13      131.04      141.53     43.14 o 
 -11   9  13     1950.93     2097.07     61.19 o 
 -10   9  13     2157.82     2205.33     78.51 o 
  -9   9  13      732.51      735.59     35.46 o 
  -8   9  13       35.58       29.77     16.32 o 
  -7   9  13      251.62      244.72     25.02 o 
  -6   9  13      514.02      483.57     32.75 o 
  -5   9  13     2864.56     2809.16     68.68 o 
  -4   9  13     5136.94     5123.30    108.44 o 
  -3   9  13     5754.55     5872.91    105.77 o 
  -2   9  13     6342.79     6578.89    179.46 o 
  -1   9  13     3583.40     3926.85    150.44 o 
   0   9  13     3117.95     3079.44    103.41 o 
   1   9  13     1583.01     1498.80     95.49 o 
 -11  10  13        0.65       19.51     22.52 o 
 -10  10  13       52.92       30.61     23.17 o 
  -9  10  13      719.27      647.35     35.24 o 
  -8  10  13      369.16      328.10     25.96 o 
  -7  10  13      123.98      105.59     18.67 o 
  -6  10  13       11.32        7.65     16.79 o 
  -5  10  13       54.64       37.41     20.31 o 
  -4  10  13      163.70      220.97     27.20 o 
  -3  10  13      132.23      152.07     25.94 o 
  -2  10  13        3.83       56.89     24.61 o 
  -1  10  13       12.63       18.26     24.83 o 
   0  10  13       12.28       24.06     26.25 o 
 -11  11  13     1914.72     2067.56     71.75 o 
 -10  11  13     1133.78     1152.22     54.36 o 
  -9  11  13      210.39      206.79     27.27 o 
  -8  11  13       79.73       76.14     19.22 o 
  -7  11  13      122.56      143.11     20.80 o 
  -6  11  13      602.22      563.76     35.58 o 
  -5  11  13     2141.37     2087.65     66.57 o 
  -4  11  13     4783.64     4819.72     94.25 o 
  -3  11  13     5066.89     5239.87     99.81 o 
  -2  11  13     3347.41     3322.12     78.88 o 
  -1  11  13     3459.14     3705.71    108.73 o 
   0  11  13     3222.59     3357.84    127.16 o 
 -11  12  13       90.08       93.06     28.18 o 
 -10  12  13      165.15      129.04     27.40 o 
  -9  12  13      270.89      227.90     23.83 o 
  -8  12  13      100.47      119.89     21.16 o 
  -7  12  13      536.94      598.12     32.13 o 
  -6  12  13       26.26       28.68     19.01 o 
  -5  12  13        2.93        0.00     19.79 o 
  -4  12  13       77.48       75.72     24.03 o 
  -3  12  13        1.69       45.37     21.95 o 
  -2  12  13       22.86       56.78     24.73 o 
  -1  12  13        5.57       27.19     27.85 o 
   0  12  13       35.08       67.73     44.05 o 
 -10  13  13     1041.34      976.15     52.29 o 
  -9  13  13      283.02      259.83     24.07 o 
  -8  13  13        0.32        0.00     15.43 o 
  -7  13  13      114.48      100.60     18.56 o 
  -6  13  13     1539.83     1614.39     54.16 o 
  -5  13  13     1577.68     1656.91     62.99 o 
  -4  13  13     3611.90     3512.73     97.55 o 
  -3  13  13     4117.90     4281.56    109.24 o 
  -2  13  13     2569.18     2668.69     78.19 o 
  -1  13  13     3435.87     3548.03    107.96 o 
 -10  14  13        0.69        0.00     22.51 o 
  -9  14  13       35.14       29.14     18.22 o 
  -8  14  13      156.40      136.91     20.50 o 
  -7  14  13      255.81      270.45     23.87 o 
  -6  14  13      261.82      241.17     25.14 o 
  -5  14  13       84.21       83.52     27.94 o 
  -4  14  13       36.12       49.83     28.16 o 
  -3  14  13        9.62       25.56     27.23 o 
  -2  14  13        1.25       50.03     24.88 o 
  -1  14  13       12.32        0.75     28.61 o 
  -9  15  13      718.84      756.96     49.89 o 
  -8  15  13       23.51        9.64     17.11 o 
  -7  15  13        2.10        0.00     16.38 o 
  -6  15  13     1202.84     1203.41     45.68 o 
  -5  15  13     1640.45     1640.74     60.37 o 
  -4  15  13     2531.40     2609.48     90.00 o 
  -3  15  13     5147.60     5263.68    124.66 o 
  -2  15  13     3436.72     3403.77    100.41 o 
  -1  15  13     3078.49     3139.42    127.60 o 
  -9  16  13       22.13       18.04     22.67 o 
  -8  16  13      344.49      346.12     28.52 o 
  -7  16  13      258.64      237.54     25.69 o 
  -6  16  13      443.20      406.75     30.93 o 
  -5  16  13      353.52      365.09     35.72 o 
  -4  16  13      104.72       93.39     24.83 o 
  -3  16  13      105.48      126.04     33.60 o 
  -2  16  13        2.23        0.03     28.62 o 
  -8  17  13       25.56        0.00     20.23 o 
  -7  17  13       23.21        2.85     18.41 o 
  -6  17  13     1214.29     1221.77     47.33 o 
  -5  17  13     1400.46     1490.41     76.62 o 
  -4  17  13     1390.97     1509.34     59.93 o 
  -3  17  13     3231.60     3207.37    135.67 o 
  -7  18  13      485.15      473.05     33.50 o 
  -6  18  13      604.57      557.94     36.69 o 
  -5  18  13      100.96       76.80     29.37 o 
  -4  18  13        2.15        0.00     21.92 o 
  -3  18  13       61.35       51.44     30.65 o 
  -6  19  13     1226.49     1141.63     47.34 o 
  -5  19  13     1249.20     1197.87     56.48 o 
 -12   0  14      174.71       77.53     34.51 o 
 -11   0  14      109.60       51.67     28.79 o 
 -10   0  14     1012.46      917.43     50.30 o 
  -9   0  14     1174.66     1027.04     64.39 o 
  -8   0  14     1025.74      928.85     61.71 o 
  -7   0  14     3869.63     3847.43    111.94 o 
  -6   0  14     4520.67     4471.10    121.89 o 
  -5   0  14     4610.02     4553.06    185.86 o 
  -4   0  14     8715.67     8515.92    587.80 o 
  -3   0  14     5960.89     5687.39    396.35 o 
  -2   0  14     2300.79     2131.29     99.94 o 
  -1   0  14      113.94      169.50     44.13 o 
   0   0  14       14.40        0.00     37.74 o 
 -12   1  14        2.37        0.00     23.33 o 
 -11   1  14        1.03        0.00     16.84 o 
 -10   1  14        6.34        8.93     15.83 o 
  -9   1  14       62.79       29.44     17.00 o 
  -8   1  14       88.50       95.88     21.98 o 
  -7   1  14        0.56       11.08     18.03 o 
  -6   1  14       39.64       48.75     19.95 o 
  -5   1  14        0.03       36.08     19.68 o 
  -4   1  14        2.39       59.60     26.66 o 
  -3   1  14        7.58        0.00     21.18 o 
  -2   1  14      113.82      105.45     31.28 o 
  -1   1  14        1.97        0.00     18.75 o 
   0   1  14        2.81       18.37     27.86 o 
 -12   2  14      170.50      161.48     27.58 o 
 -11   2  14       12.63        0.00     16.80 o 
 -10   2  14      494.45      555.01     29.49 o 
  -9   2  14     1787.50     1800.84     49.50 o 
  -8   2  14     2262.12     2201.41     60.77 o 
  -7   2  14     4656.27     4688.17     89.01 o 
  -6   2  14     4983.22     5005.70     91.85 o 
  -5   2  14     7158.91     6887.80    209.69 o 
  -4   2  14     6277.74     6225.98    140.63 o 
  -3   2  14     1840.74     1792.56     70.09 o 
  -2   2  14     1908.17     1981.17     67.84 o 
  -1   2  14      122.37      102.58     24.66 o 
   0   2  14        0.96        0.00     25.84 o 
 -12   3  14        0.36        0.00     21.97 o 
 -11   3  14       22.08        5.34     17.22 o 
 -10   3  14       67.85       45.66     17.64 o 
  -9   3  14      104.35      103.49     20.54 o 
  -8   3  14      234.61      244.22     27.25 o 
  -7   3  14       15.52       37.81     19.36 o 
  -6   3  14      294.64      294.32     28.05 o 
  -5   3  14       22.59       38.52     23.45 o 
  -4   3  14      257.97      215.81     30.55 o 
  -3   3  14      229.91      256.02     33.71 o 
  -2   3  14        2.74        0.00     19.20 o 
  -1   3  14      192.54      136.82     27.66 o 
   0   3  14        0.28        0.00     27.75 o 
 -11   4  14        7.92        0.00     17.20 o 
 -10   4  14      144.99      159.19     22.23 o 
  -9   4  14     2164.92     2134.99     53.59 o 
  -8   4  14     3968.68     3978.81     82.39 o 
  -7   4  14     5300.12     5337.49    130.04 o 
  -6   4  14     4568.36     4819.08    108.16 o 
  -5   4  14     5971.04     6101.91    123.95 o 
  -4   4  14     4677.69     4598.85    122.68 o 
  -3   4  14      883.51      913.19     53.85 o 
  -2   4  14      990.75     1067.06     60.41 o 
  -1   4  14       80.24       58.61     28.81 o 
   0   4  14        3.31        0.00     24.91 o 
 -11   5  14       44.17       61.08     19.22 o 
 -10   5  14      112.59       80.07     21.49 o 
  -9   5  14        1.81       17.95     17.86 o 
  -8   5  14       44.05       42.33     20.94 o 
  -7   5  14        5.44       58.00     20.55 o 
  -6   5  14      485.91      480.41     34.25 o 
  -5   5  14      241.58      232.04     27.30 o 
  -4   5  14       30.07       26.13     20.29 o 
  -3   5  14       31.98       27.67     22.04 o 
  -2   5  14       13.56       14.96     21.70 o 
  -1   5  14       13.66        0.00     22.41 o 
   0   5  14      231.35      208.13     38.23 o 
 -11   6  14        0.89        6.09     19.46 o 
 -10   6  14      284.49      275.22     32.63 o 
  -9   6  14     1454.07     1609.99     55.00 o 
  -8   6  14     3410.40     3546.50     77.65 o 
  -7   6  14     5918.39     5631.55    100.29 o 
  -6   6  14     4166.82     4215.02    116.71 o 
  -5   6  14     3222.84     3240.81     76.25 o 
  -4   6  14     3407.71     3626.86     81.13 o 
  -3   6  14     1337.20     1357.60     63.10 o 
  -2   6  14     1133.00     1140.77     75.37 o 
  -1   6  14      389.02      352.01     38.67 o 
   0   6  14       65.49       11.13     33.25 o 
 -11   7  14       50.43       53.42     23.23 o 
 -10   7  14       77.72       60.07     20.09 o 
  -9   7  14        7.48        0.00     16.71 o 
  -8   7  14      165.25      157.84     22.02 o 
  -7   7  14       75.16       85.92     22.78 o 
  -6   7  14       86.85       92.86     20.67 o 
  -5   7  14       35.31       32.09     20.83 o 
  -4   7  14       70.04       63.75     21.81 o 
  -3   7  14      218.18      164.89     30.21 o 
  -2   7  14        0.81       29.47     24.58 o 
  -1   7  14       40.90       22.60     24.83 o 
 -11   8  14        0.95        0.00     22.70 o 
 -10   8  14      235.64      195.76     25.12 o 
  -9   8  14      837.92      900.90     39.19 o 
  -8   8  14     3962.43     3975.88     73.82 o 
  -7   8  14     5626.60     5559.40    129.35 o 
  -6   8  14     4083.21     4279.49     85.78 o 
  -5   8  14     4487.34     4591.54     93.04 o 
  -4   8  14     2227.72     2196.11     98.88 o 
  -3   8  14     1246.01     1446.48     56.16 o 
  -2   8  14     1204.63     1282.34     68.21 o 
  -1   8  14      555.98      594.75     48.44 o 
 -11   9  14       19.17        1.36     24.41 o 
 -10   9  14      223.02      176.04     24.49 o 
  -9   9  14      176.35      152.41     22.64 o 
  -8   9  14      105.16      127.95     23.23 o 
  -7   9  14      214.58      217.98     27.44 o 
  -6   9  14       58.96      100.92     25.96 o 
  -5   9  14      610.30      629.09     51.56 o 
  -4   9  14      359.91      398.67     37.95 o 
  -3   9  14      721.42      716.74     43.43 o 
  -2   9  14        4.80       28.05     24.43 o 
  -1   9  14        3.68        1.92     27.70 o 
 -10  10  14      253.61      228.47     26.38 o 
  -9  10  14      711.45      719.22     37.03 o 
  -8  10  14     3356.32     3449.65     68.90 o 
  -7  10  14     3608.59     3531.78    106.97 o 
  -6  10  14     4445.09     4539.77    101.54 o 
  -5  10  14     6120.74     5989.35    119.52 o 
  -4  10  14     3319.99     3451.60    111.04 o 
  -3  10  14     1214.37     1161.28     52.30 o 
  -2  10  14      739.45      707.20     63.97 o 
  -1  10  14      581.11      564.33     54.34 o 
 -10  11  14      133.65      106.58     22.30 o 
  -9  11  14      107.31      118.31     22.97 o 
  -8  11  14       33.13       79.63     20.07 o 
  -7  11  14      131.95      115.07     24.27 o 
  -6  11  14       33.80       22.76     24.16 o 
  -5  11  14      420.48      483.41     40.79 o 
  -4  11  14      203.43      223.56     32.29 o 
  -3  11  14      311.47      267.85     31.12 o 
  -2  11  14       58.57       45.83     26.04 o 
 -10  12  14      234.05      249.19     30.26 o 
  -9  12  14     1393.87     1458.89     48.71 o 
  -8  12  14     2125.33     2015.68     56.77 o 
  -7  12  14     2854.32     2783.42     70.53 o 
  -6  12  14     3445.28     3480.91     89.39 o 
  -5  12  14     4180.15     4135.33    188.32 o 
  -4  12  14     5069.25     5330.36    113.76 o 
  -3  12  14     2079.50     2246.11     75.15 o 
  -2  12  14      668.62      762.86     51.29 o 
  -9  13  14       96.64       91.23     22.53 o 
  -8  13  14       33.31       21.03     18.93 o 
  -7  13  14        2.89        0.00     20.71 o 
  -6  13  14       82.73       65.33     26.47 o 
  -5  13  14       19.33       55.00     26.58 o 
  -4  13  14        2.16       40.56     27.99 o 
  -3  13  14       43.59       43.17     29.39 o 
  -2  13  14      217.43      197.52     45.20 o 
  -9  14  14     1387.44     1371.06     48.96 o 
  -8  14  14     1409.78     1475.97     49.26 o 
  -7  14  14     2042.43     2049.93     63.69 o 
  -6  14  14     3105.84     3108.91     95.04 o 
  -5  14  14     3690.82     3958.37    108.29 o 
  -4  14  14     3830.31     3953.01    109.36 o 
  -3  14  14     1827.06     1712.66     77.25 o 
  -8  15  14      107.39      100.43     22.59 o 
  -7  15  14       47.65       15.38     32.81 o 
  -6  15  14      194.69      196.20     37.46 o 
  -5  15  14       22.68       53.61     29.72 o 
  -4  15  14       27.19       10.44     28.95 o 
  -7  16  14     2050.06     2193.26     64.79 o 
  -6  16  14     2194.93     2309.98     84.19 o 
  -5  16  14     3016.41     3119.86    124.51 o 
 -11   1  15     1974.00     2073.99     67.66 o 
 -10   1  15     3491.78     3493.94     81.63 o 
  -9   1  15     2290.57     2302.60     66.17 o 
  -8   1  15     2500.55     2465.33     73.11 o 
  -7   1  15     2673.61     2724.98     92.40 o 
  -6   1  15     3164.69     3246.64     74.47 o 
  -5   1  15      501.71      462.06     40.08 o 
  -4   1  15        0.50       10.55     26.22 o 
  -3   1  15        7.62        3.08     19.83 o 
  -2   1  15     2214.07     2133.90     90.97 o 
 -11   2  15        0.18        0.00     18.76 o 
 -10   2  15       57.10       79.31     21.87 o 
  -9   2  15        3.76        2.88     19.72 o 
  -8   2  15       66.51       64.58     21.23 o 
  -7   2  15        5.65        0.00     17.96 o 
  -6   2  15      124.18      143.17     24.83 o 
  -5   2  15       52.36       33.84     26.05 o 
  -4   2  15      154.86      117.74     28.09 o 
  -3   2  15        4.03        0.00     22.38 o 
  -2   2  15        6.06       18.74     38.07 o 
 -11   3  15     2261.22     2501.60     62.62 o 
 -10   3  15     3156.87     3198.17     68.58 o 
  -9   3  15     2687.15     2755.78     70.50 o 
  -8   3  15     2851.12     2925.05     72.29 o 
  -7   3  15     2151.59     2166.18     62.02 o 
  -6   3  15     2167.56     2100.81     60.60 o 
  -5   3  15      391.81      361.04     36.91 o 
  -4   3  15       61.00        0.00     21.99 o 
  -3   3  15        5.90        0.00     21.59 o 
  -2   3  15      651.95      644.44     56.59 o 
 -11   4  15       17.73       69.53     22.46 o 
 -10   4  15       49.16       34.52     20.81 o 
  -9   4  15        7.01       28.09     21.69 o 
  -8   4  15      406.22      385.02     33.70 o 
  -7   4  15       33.78       25.80     19.97 o 
  -6   4  15       90.89       96.34     22.56 o 
  -5   4  15        0.52        6.84     20.15 o 
  -4   4  15        0.23        4.21     22.53 o 
  -3   4  15       13.31       26.44     24.23 o 
  -2   4  15        7.50        8.23     27.30 o 
 -10   5  15     2405.04     2392.09     60.77 o 
  -9   5  15     2620.99     2742.95     70.99 o 
  -8   5  15     3321.86     3157.02     75.30 o 
  -7   5  15     3299.62     3361.14    106.67 o 
  -6   5  15     1542.45     1440.86     65.20 o 
  -5   5  15      394.95      428.03     41.06 o 
  -4   5  15        0.10        0.00     22.42 o 
  -3   5  15      243.07      321.30     37.36 o 
  -2   5  15      605.39      568.45     75.27 o 
 -10   6  15       25.85       30.82     20.30 o 
  -9   6  15       36.20        0.00     33.01 o 
  -8   6  15       55.30       80.33     24.25 o 
  -7   6  15       35.93       52.38     22.05 o 
  -6   6  15       71.74       73.92     23.34 o 
  -5   6  15      183.24      148.71     25.61 o 
  -4   6  15      307.30      264.27     30.86 o 
  -3   6  15      145.62      185.59     33.30 o 
  -2   6  15        6.17       10.76     28.96 o 
 -10   7  15     2262.41     2505.77     62.47 o 
  -9   7  15     3585.88     3639.75     82.97 o 
  -8   7  15     3903.28     3831.34     95.93 o 
  -7   7  15     2797.31     2749.48     77.64 o 
  -6   7  15     1365.50     1366.52     61.45 o 
  -5   7  15      369.94      343.23     33.46 o 
  -4   7  15        7.74        9.48     20.75 o 
  -3   7  15      287.32      291.19     66.46 o 
 -10   8  15        3.04        0.00     20.87 o 
  -9   8  15      182.22      164.26     29.94 o 
  -8   8  15        3.02       31.41     22.91 o 
  -7   8  15        0.17       10.86     20.44 o 
  -6   8  15       36.42       43.46     24.54 o 
  -5   8  15      301.50      249.94     29.58 o 
  -4   8  15       68.00       41.92     22.59 o 
  -3   8  15        0.61        3.20     23.08 o 
  -9   9  15     4402.82     4649.18     84.76 o 
  -8   9  15     3296.41     3328.66     79.50 o 
  -7   9  15     1319.64     1265.22     55.79 o 
  -6   9  15     1559.65     1578.08     65.50 o 
  -5   9  15      564.48      490.59     42.39 o 
  -4   9  15        0.10       13.01     22.80 o 
  -3   9  15       57.08       32.14     25.72 o 
  -9  10  15       93.14      115.19     24.00 o 
  -8  10  15        2.01       11.91     22.21 o 
  -7  10  15       86.14       70.93     23.87 o 
  -6  10  15       12.74        0.00     22.85 o 
  -5  10  15      106.32       67.70     26.66 o 
  -4  10  15       87.04      118.15     26.93 o 
  -8  11  15     2127.26     2264.98     67.37 o 
  -7  11  15     1192.24     1237.75     52.98 o 
  -6  11  15     1349.78     1337.72     62.57 o 
  -5  11  15      521.46      503.09     43.10 o 
  -4  11  15       36.14        2.22     24.54 o 
  -8  12  15        0.82        0.00     21.67 o 
  -7  12  15        2.28        4.36     21.83 o 
  -6  12  15      173.26      269.12     35.73 o 
  -5  12  15      222.57      254.53     35.62 o 
  -6  13  15     1453.60     1574.22     68.55 o 
  -9   0  16      256.07      315.00     52.90 o 
  -8   0  16       41.60       30.69     29.15 o 
  -7   0  16        3.89       32.77     30.26 o 
  -6   0  16     3227.06     3301.92    112.42 o 
  -5   0  16     1796.16     1715.75    119.02 o 
  -4   0  16     1319.85     1315.77    125.77 o 
  -9   1  16        0.02        4.28     21.33 o 
  -8   1  16        1.60       17.87     19.52 o 
  -7   1  16       11.43       38.22     21.62 o 
  -6   1  16       69.73       61.33     25.66 o 
  -5   1  16       13.53       25.44     27.35 o 
  -4   1  16      124.91      151.27     37.25 o 
  -9   2  16      513.95      494.99     38.45 o 
  -8   2  16       26.96       20.07     20.67 o 
  -7   2  16       53.09       28.30     21.02 o 
  -6   2  16     2249.40     2134.20     66.16 o 
  -5   2  16     1521.08     1516.51     79.80 o 
  -4   2  16     1388.52     1505.29    116.18 o 
  -9   3  16       13.04        0.00     20.13 o 
  -8   3  16        4.97        0.00     19.06 o 
  -7   3  16        4.39        4.69     20.50 o 
  -6   3  16      153.25      105.04     28.65 o 
  -5   3  16       96.57       86.43     25.29 o 
  -4   3  16      292.34      252.47     41.29 o 
  -9   4  16      695.73      583.29     45.55 o 
  -8   4  16      124.25       72.43     23.64 o 
  -7   4  16       37.46       28.44     23.61 o 
  -6   4  16      963.05      958.07     69.14 o 
  -5   4  16      684.42      777.42     47.57 o 
  -9   5  16       18.85       13.69     21.76 o 
  -8   5  16        0.41        0.00     19.97 o 
  -7   5  16        0.78        0.00     19.71 o 
  -6   5  16        9.60       17.21     22.38 o 
  -5   5  16      185.88      137.43     27.47 o 
  -8   6  16      322.45      279.63     31.52 o 
  -7   6  16        6.18        0.00     20.33 o 
  -6   6  16      411.32      436.94     37.99 o 
  -5   6  16      602.65      602.78     43.08 o 
  -8   7  16       55.12       15.84     21.94 o 
  -7   7  16        3.40        0.00     20.84 o 
  -6   7  16       72.33      113.83     28.38 o 
                                                 
